# Supplementary material for: Candidate proteins from predegenerated nerve exert time-specific protection of retinal ganglion cells in glaucoma
Source: Sci Rep. 2017 Nov 6;7:14540. doi: 10.1038/s41598-017-14860-5 (PMC5673995; doi:10.1038/s41598-017-14860-5)
Supplement: Supplementary file 1 — Dataset 1 [file 41598_2017_14860_MOESM1_ESM.xls]

## Sheet: sample
Accession	Entry	Entry name	Length	Protein names	Gene ontology (biological process)	Gene ontology (molecular function)	Gene ontology (cellular component)	Control_1	Control_2	Short_1	Short_2	Long_1	Long_2
P02770	P02770	ALBU_RAT	608	Serum albumin	cellular response to starvation [GO:0009267]; hemolysis by symbiont of host erythrocytes [GO:0019836]; maintenance of mitochondrion location [GO:0051659]; negative regulation of apoptotic process [GO:0043066]; positive regulation of circadian sleep/wake cycle, non-REM sleep [GO:0046010]; response to mercury ion [GO:0046689]; response to nutrient [GO:0007584]; response to organic substance [GO:001…	DNA binding [GO:0003677]; drug binding [GO:0008144]; enzyme binding [GO:0019899]; fatty acid binding [GO:0005504]; pyridoxal phosphate binding [GO:0030170]; toxic substance binding [GO:0015643]; zinc ion binding [GO:0008270]	basement membrane [GO:0005604]; extracellular space [GO:0005615]; protein complex [GO:0043234]	65	57	81	62	71	59
Q63041	Q63041	A1M_RAT	1500	Alpha-1-macroglobulin (Alpha-1-M) (Alpha-1-macroglobulin 165 kDa subunit) [Cleaved into: Alpha-1-macroglobulin 45 kDa subunit]	embryo implantation [GO:0007566]	brain-derived neurotrophic factor binding [GO:0048403]; nerve growth factor binding [GO:0048406]; protein complex binding [GO:0032403]; serine-type endopeptidase inhibitor activity [GO:0004867]	extracellular space [GO:0005615]	55	37	69	33	52	24
P12346	P12346	TRFE_RAT	698	Serotransferrin (Transferrin) (Beta-1 metal-binding globulin) (Liver regeneration-related protein LRRG03) (Siderophilin)	acute-phase response [GO:0006953]; apoptotic process [GO:0006915]; cellular iron ion homeostasis [GO:0006879]; cellular response to cAMP [GO:0071320]; cellular response to follicle-stimulating hormone stimulus [GO:0071372]; ferric iron transport [GO:0015682]; iron ion transport [GO:0006826]; positive regulation of myelination [GO:0031643]; positive regulation of oligodendrocyte progenitor prolife…	ferric iron binding [GO:0008199]; ferric iron transmembrane transporter activity [GO:0015091]	basement membrane [GO:0005604]; cell tip [GO:0051286]; extracellular space [GO:0005615]	38	34	50	34	44	31
P16086	P16086	SPTN1_RAT	2472	Spectrin alpha chain, non-erythrocytic 1 (Alpha-II spectrin) (Fodrin alpha chain)	actin cytoskeleton reorganization [GO:0031532]; actin filament capping [GO:0051693]	calcium ion binding [GO:0005509]; protein complex binding [GO:0032403]; protein N-terminus binding [GO:0047485]; spectrin binding [GO:0030507]; syntaxin binding [GO:0019905]	cytosol [GO:0005829]; plasma membrane [GO:0005886]; protein complex [GO:0043234]; spectrin [GO:0008091]	75	40	37	15	44	16
P01026	P01026	CO3_RAT	1663	Complement C3 [Cleaved into: Complement C3 beta chain; C3-beta-c (C3bc) (Neutrophil chemotactic factor-2) (ENCF-2); Complement C3 alpha chain; C3a anaphylatoxin (Neutrophil chemotactic factor-1) (ENCF-1); Acylation stimulating protein (ASP) (C3adesArg); Complement C3b alpha' chain; Complement C3c alpha' chain fragment 1; Complement C3dg fragment; Complement C3g fragment; Complement C3d fragment; …	blood coagulation [GO:0007596]; chemotaxis [GO:0006935]; complement activation [GO:0006956]; complement activation, alternative pathway [GO:0006957]; complement activation, classical pathway [GO:0006958]; fatty acid metabolic process [GO:0006631]; inflammatory response [GO:0006954]; positive regulation of developmental growth [GO:0048639]; positive regulation of ERK1 and ERK2 cascade [GO:0070374]…	C5L2 anaphylatoxin chemotactic receptor binding [GO:0031715]; cofactor binding [GO:0048037]; endopeptidase inhibitor activity [GO:0004866]; lipid binding [GO:0008289]	extracellular space [GO:0005615]	38	16	36	12	28	12
P12839	P12839	NFM_RAT	846	Neurofilament medium polypeptide (NF-M) (160 kDa neurofilament protein) (Neurofilament 3) (Neurofilament triplet M protein)	axon regeneration [GO:0031103]; cellular response to estradiol stimulus [GO:0071392]; cellular response to oxidative stress [GO:0034599]; cerebral cortex development [GO:0021987]; hippocampus development [GO:0021766]; intermediate filament polymerization or depolymerization [GO:0045105]; neurofilament bundle assembly [GO:0033693]; response to acrylamide [GO:1903937]; spinal cord development [GO:0…	protein heterodimerization activity [GO:0046982]; receptor binding [GO:0005102]; structural molecule activity [GO:0005198]; toxic substance binding [GO:0015643]	axon [GO:0030424]; cytoskeleton [GO:0005856]; intermediate filament [GO:0005882]; neurofilament [GO:0005883]; perikaryon [GO:0043204]	38	29	36	25	26	17
P48037	P48037	ANXA6_RAT	673	Annexin A6 (Annexin VI) (Annexin-6) (Calcium-binding protein 65/67) (CBP 65/67)	secretion [GO:0046903]	calcium-dependent phospholipid binding [GO:0005544]; calcium ion binding [GO:0005509]; protein complex binding [GO:0032403]	apical plasma membrane [GO:0016324]; cytoplasm [GO:0005737]; intercalated disc [GO:0014704]; melanosome [GO:0042470]; nucleus [GO:0005634]; protein complex [GO:0043234]; sarcolemma [GO:0042383]	38	24	35	16	34	14
P11980	P11980	KPYM_RAT	531	Pyruvate kinase PKM (EC 2.7.1.40) (Pyruvate kinase muscle isozyme)	animal organ regeneration [GO:0031100]; ATP biosynthetic process [GO:0006754]; cell-cell adhesion [GO:0098609]; cellular response to insulin stimulus [GO:0032869]; glucose metabolic process [GO:0006006]; glycolytic process [GO:0006096]; liver development [GO:0001889]; programmed cell death [GO:0012501]; pyruvate biosynthetic process [GO:0042866]; response to gravity [GO:0009629]; response to hypo…	ADP binding [GO:0043531]; ATP binding [GO:0005524]; kinase activity [GO:0016301]; magnesium ion binding [GO:0000287]; poly(A) RNA binding [GO:0044822]; potassium ion binding [GO:0030955]; pyruvate kinase activity [GO:0004743]	cell-cell adherens junction [GO:0005913]; cytoplasm [GO:0005737]; extracellular exosome [GO:0070062]; extracellular matrix [GO:0031012]; mitochondrion [GO:0005739]; nucleus [GO:0005634]; plasma membrane [GO:0005886]	34	20	35	15	34	25
P30427	P30427	PLEC_RAT	4687	Plectin (PCN) (PLTN) (Plectin-1)	epithelial cell differentiation [GO:0030855]; female pregnancy [GO:0007565]; hemidesmosome assembly [GO:0031581]; response to nutrient [GO:0007584]	ankyrin binding [GO:0030506]; cytoskeletal protein binding [GO:0008092]; protein N-terminus binding [GO:0047485]; structural constituent of cytoskeleton [GO:0005200]	apical plasma membrane [GO:0016324]; basal plasma membrane [GO:0009925]; costamere [GO:0043034]; cytoskeleton [GO:0005856]; hemidesmosome [GO:0030056]; perinuclear region of cytoplasm [GO:0048471]; sarcolemma [GO:0042383]; sarcoplasm [GO:0016528]	10	3	34	14	16	6
P12785	P12785	FAS_RAT	2505	Fatty acid synthase (EC 2.3.1.85) [Includes: [Acyl-carrier-protein] S-acetyltransferase (EC 2.3.1.38); [Acyl-carrier-protein] S-malonyltransferase (EC 2.3.1.39); 3-oxoacyl-[acyl-carrier-protein] synthase (EC 2.3.1.41); 3-oxoacyl-[acyl-carrier-protein] reductase (EC 1.1.1.100); 3-hydroxyacyl-[acyl-carrier-protein] dehydratase (EC 4.2.1.59); Enoyl-[acyl-carrier-protein] reductase (EC 1.3.1.39); Ole…	acetyl-CoA metabolic process [GO:0006084]; cell-cell adhesion [GO:0098609]; cellular response to interleukin-4 [GO:0071353]; fatty acid biosynthetic process [GO:0006633]; lipid biosynthetic process [GO:0008610]; long-chain fatty-acyl-CoA biosynthetic process [GO:0035338]; mammary gland development [GO:0030879]; osteoblast differentiation [GO:0001649]	[acyl-carrier-protein] S-acetyltransferase activity [GO:0004313]; [acyl-carrier-protein] S-malonyltransferase activity [GO:0004314]; 3-hydroxyoctanoyl-[acyl-carrier-protein] dehydratase activity [GO:0047451]; 3-hydroxypalmitoyl-[acyl-carrier-protein] dehydratase activity [GO:0004317]; 3-oxoacyl-[acyl-carrier-protein] reductase (NADPH) activity [GO:0004316]; 3-oxoacyl-[acyl-carrier-protein] syntha…	cell-cell adherens junction [GO:0005913]; cytoplasm [GO:0005737]; cytosol [GO:0005829]; extracellular exosome [GO:0070062]; glycogen granule [GO:0042587]; Golgi apparatus [GO:0005794]; melanosome [GO:0042470]; mitochondrion [GO:0005739]; plasma membrane [GO:0005886]	42	27	33	12	32	17
P11442	P11442	CLH1_RAT	1675	Clathrin heavy chain 1	autophagy [GO:0006914]; Golgi organization [GO:0007030]; intracellular protein transport [GO:0006886]; mitotic nuclear division [GO:0007067]; negative regulation of hyaluronan biosynthetic process [GO:1900126]; receptor-mediated endocytosis [GO:0006898]	ankyrin binding [GO:0030506]; heat shock protein binding [GO:0031072]; peptide binding [GO:0042277]; protein C-terminus binding [GO:0008022]; structural molecule activity [GO:0005198]	clathrin coat [GO:0030118]; clathrin-coated endocytic vesicle membrane [GO:0030669]; clathrin coat of coated pit [GO:0030132]; clathrin coat of trans-Golgi network vesicle [GO:0030130]; melanosome [GO:0042470]; sarcolemma [GO:0042383]; spindle [GO:0005819]; terminal bouton [GO:0043195]; T-tubule [GO:0030315]	6	3	32	13	30	9
P19527	P19527	NFL_RAT	542	Neurofilament light polypeptide (NF-L) (68 kDa neurofilament protein) (Neurofilament triplet L protein)	anterograde axonal transport [GO:0008089]; axonal transport of mitochondrion [GO:0019896]; cerebral cortex development [GO:0021987]; hippocampus development [GO:0021766]; intermediate filament polymerization or depolymerization [GO:0045105]; locomotion [GO:0040011]; microtubule cytoskeleton organization [GO:0000226]; negative regulation of neuron apoptotic process [GO:0043524]; neurofilament bund…	phospholipase binding [GO:0043274]; protein domain specific binding [GO:0019904]; protein heterodimerization activity [GO:0046982]; structural constituent of cytoskeleton [GO:0005200]	axon [GO:0030424]; axon cytoplasm [GO:1904115]; growth cone [GO:0030426]; myelin sheath [GO:0043209]; neurofilament [GO:0005883]; neuron projection [GO:0043005]; TSC1-TSC2 complex [GO:0033596]	26	15	31	22	20	17
P20059	P20059	HEMO_RAT	460	Hemopexin	cellular iron ion homeostasis [GO:0006879]; heme metabolic process [GO:0042168]; hemoglobin metabolic process [GO:0020027]; positive regulation of humoral immune response mediated by circulating immunoglobulin [GO:0002925]; positive regulation of immunoglobulin production [GO:0002639]; positive regulation of interferon-gamma-mediated signaling pathway [GO:0060335]; positive regulation of tyrosine…	heme transporter activity [GO:0015232]; metal ion binding [GO:0046872]	blood microparticle [GO:0072562]; cell [GO:0005623]; extracellular exosome [GO:0070062]	23	13	30	17	26	17
P14480	P14480	FIBB_RAT	479	Fibrinogen beta chain (Liver regeneration-related protein LRRG036/LRRG043/LRRG189) [Cleaved into: Fibrinopeptide B; Fibrinogen beta chain]	adaptive immune response [GO:0002250]; blood coagulation, fibrin clot formation [GO:0072378]; cell-matrix adhesion [GO:0007160]; cellular response to interleukin-1 [GO:0071347]; cellular response to leptin stimulus [GO:0044320]; fibrinolysis [GO:0042730]; induction of bacterial agglutination [GO:0043152]; innate immune response [GO:0045087]; negative regulation of endothelial cell apoptotic proce…	structural molecule activity [GO:0005198]	blood microparticle [GO:0072562]; cell cortex [GO:0005938]; cytoplasm [GO:0005737]; external side of plasma membrane [GO:0009897]; extracellular exosome [GO:0070062]; fibrinogen complex [GO:0005577]; platelet alpha granule [GO:0031091]	12	6	30	12	23	10
Q62812	Q62812	MYH9_RAT	1961	Myosin-9 (Cellular myosin heavy chain, type A) (Myosin heavy chain 9) (Myosin heavy chain, non-muscle IIa) (Non-muscle myosin heavy chain A) (NMMHC-A) (Non-muscle myosin heavy chain IIa) (NMMHC II-a) (NMMHC-IIA)	actin cytoskeleton reorganization [GO:0031532]; actin filament-based movement [GO:0030048]; angiogenesis [GO:0001525]; blood vessel endothelial cell migration [GO:0043534]; cell adhesion [GO:0007155]; cellular response to mechanical stimulus [GO:0071260]; cellular response to platelet-derived growth factor stimulus [GO:0036120]; cytokinesis [GO:0000910]; membrane protein ectodomain proteolysis [G…	actin filament binding [GO:0051015]; ATPase activity [GO:0016887]; ATP binding [GO:0005524]; follicle-stimulating hormone receptor binding [GO:0031762]; microfilament motor activity [GO:0000146]; protein anchor [GO:0043495]; protein homodimerization activity [GO:0042803]; protein kinase binding [GO:0019901]; sodium:potassium-exchanging ATPase activity [GO:0005391]	actin cytoskeleton [GO:0015629]; actomyosin contractile ring [GO:0005826]; cell leading edge [GO:0031252]; cleavage furrow [GO:0032154]; cytoplasm [GO:0005737]; cytosol [GO:0005829]; lateral plasma membrane [GO:0016328]; myosin complex [GO:0016459]; nucleus [GO:0005634]; plasma membrane [GO:0005886]; protein complex [GO:0043234]; ruffle [GO:0001726]; stress fiber [GO:0001725]	0	1	30	13	10	3
P36953	P36953	AFAM_RAT	608	Afamin (Alpha-albumin) (Alpha-Alb)	vitamin transport [GO:0051180]	vitamin E binding [GO:0008431]	extracellular space [GO:0005615]	28	14	29	13	28	17
Q9WTT6	Q9WTT6	GUAD_RAT	454	Guanine deaminase (Guanase) (Guanine aminase) (EC 3.5.4.3) (Guanine aminohydrolase) (GAH)	guanine catabolic process [GO:0006147]; guanine metabolic process [GO:0046098]; positive regulation of microtubule polymerization [GO:0031116]	guanine deaminase activity [GO:0008892]; zinc ion binding [GO:0008270]		26	16	29	13	28	12
P05197	P05197	EF2_RAT	858	Elongation factor 2 (EF-2)	aging [GO:0007568]; cell-cell adhesion [GO:0098609]; cellular response to brain-derived neurotrophic factor stimulus [GO:1990416]; glial cell proliferation [GO:0014009]; hematopoietic progenitor cell differentiation [GO:0002244]; positive regulation of cytoplasmic translation [GO:2000767]; positive regulation of translation [GO:0045727]; response to drug [GO:0042493]; response to endoplasmic reti…	5S rRNA binding [GO:0008097]; actin filament binding [GO:0051015]; GTPase activity [GO:0003924]; GTP binding [GO:0005525]; p53 binding [GO:0002039]; poly(A) RNA binding [GO:0044822]; ribosome binding [GO:0043022]; RNA binding [GO:0003723]; translation elongation factor activity [GO:0003746]	aggresome [GO:0016235]; cell-cell adherens junction [GO:0005913]; cytoplasm [GO:0005737]; cytosol [GO:0005829]; extracellular exosome [GO:0070062]; extracellular matrix [GO:0031012]; intracellular ribonucleoprotein complex [GO:0030529]; membrane raft [GO:0045121]; nucleus [GO:0005634]; plasma membrane [GO:0005886]; polysomal ribosome [GO:0042788]	18	6	29	18	23	13
P50137	P50137	TKT_RAT	623	Transketolase (TK) (EC 2.2.1.1)	pentose-phosphate shunt [GO:0006098]; pentose-phosphate shunt, non-oxidative branch [GO:0009052]; ribose phosphate biosynthetic process [GO:0046390]	carbohydrate binding [GO:0030246]; magnesium ion binding [GO:0000287]; monosaccharide binding [GO:0048029]; thiamine pyrophosphate binding [GO:0030976]; transketolase activity [GO:0004802]	endoplasmic reticulum membrane [GO:0005789]; intracellular membrane-bounded organelle [GO:0043231]; peroxisome [GO:0005777]	30	19	28	16	24	16
P04785	P04785	PDIA1_RAT	509	Protein disulfide-isomerase (PDI) (EC 5.3.4.1) (Cellular thyroid hormone-binding protein) (Prolyl 4-hydroxylase subunit beta)	cell redox homeostasis [GO:0045454]; cellular response to hypoxia [GO:0071456]; peptidyl-proline hydroxylation to 4-hydroxy-L-proline [GO:0018401]; positive regulation of viral entry into host cell [GO:0046598]; regulation of oxidative stress-induced intrinsic apoptotic signaling pathway [GO:1902175]; response to endoplasmic reticulum stress [GO:0034976]	enzyme binding [GO:0019899]; poly(A) RNA binding [GO:0044822]; procollagen-proline 4-dioxygenase activity [GO:0004656]; protein disulfide isomerase activity [GO:0003756]; protein heterodimerization activity [GO:0046982]	endoplasmic reticulum [GO:0005783]; endoplasmic reticulum chaperone complex [GO:0034663]; endoplasmic reticulum-Golgi intermediate compartment [GO:0005793]; endoplasmic reticulum lumen [GO:0005788]; external side of plasma membrane [GO:0009897]; extracellular exosome [GO:0070062]; extracellular matrix [GO:0031012]; focal adhesion [GO:0005925]; melanosome [GO:0042470]; procollagen-proline 4-dioxyg…	19	13	28	14	24	15
P21263	P21263	NEST_RAT	1893	Nestin	brain development [GO:0007420]; embryonic camera-type eye development [GO:0031076]; neuron differentiation [GO:0030182]; positive regulation of intermediate filament depolymerization [GO:0030844]; positive regulation of neural precursor cell proliferation [GO:2000179]; response to drug [GO:0042493]; response to ionizing radiation [GO:0010212]; response to nutrient levels [GO:0031667]	CCR5 chemokine receptor binding [GO:0031730]; intermediate filament binding [GO:0019215]; structural molecule activity [GO:0005198]	intermediate filament [GO:0005882]	6	4	27	14	26	9
P46462	P46462	TERA_RAT	806	Transitional endoplasmic reticulum ATPase (TER ATPase) (EC 3.6.4.6) (15S Mg(2+)-ATPase p97 subunit) (Valosin-containing protein) (VCP)	activation of cysteine-type endopeptidase activity involved in apoptotic process [GO:0006919]; aggresome assembly [GO:0070842]; ATP metabolic process [GO:0046034]; autophagosome maturation [GO:0097352]; autophagy [GO:0006914]; cellular response to DNA damage stimulus [GO:0006974]; double-strand break repair [GO:0006302]; ERAD pathway [GO:0036503]; ER-associated misfolded protein catabolic process…	ADP binding [GO:0043531]; ATPase activity [GO:0016887]; ATP binding [GO:0005524]; deubiquitinase activator activity [GO:0035800]; identical protein binding [GO:0042802]; lipid binding [GO:0008289]; poly(A) RNA binding [GO:0044822]; protein complex binding [GO:0032403]; receptor binding [GO:0005102]	cytosol [GO:0005829]; Derlin-1 retrotranslocation complex [GO:0036513]; endoplasmic reticulum [GO:0005783]; extracellular exosome [GO:0070062]; intracellular membrane-bounded organelle [GO:0043231]; lipid particle [GO:0005811]; myelin sheath [GO:0043209]; nucleoplasm [GO:0005654]; perinuclear region of cytoplasm [GO:0048471]; proteasome complex [GO:0000502]; site of double-strand break [GO:003586…	23	12	26	17	25	5
O88600	O88600	HSP74_RAT	840	Heat shock 70 kDa protein 4 (Ischemia responsive 94 kDa protein)	kidney development [GO:0001822]; negative regulation of apoptotic process [GO:0043066]; negative regulation of cell death [GO:0060548]; negative regulation of DNA binding [GO:0043392]; negative regulation of gene expression [GO:0010629]; negative regulation of protein phosphorylation [GO:0001933]; positive regulation of angiogenesis [GO:0045766]; positive regulation of gene expression [GO:0010628…	activating transcription factor binding [GO:0033613]; ATP binding [GO:0005524]; protein complex binding [GO:0032403]; RNA polymerase II transcription factor binding [GO:0001085]	cytoplasm [GO:0005737]; cytosol [GO:0005829]; lipid particle [GO:0005811]; nucleus [GO:0005634]	22	10	26	15	23	9
Q6P6V0	Q6P6V0	G6PI_RAT	558	Glucose-6-phosphate isomerase (GPI) (EC 5.3.1.9) (Autocrine motility factor) (AMF) (Neuroleukin) (NLK) (Phosphoglucose isomerase) (PGI) (Phosphohexose isomerase) (PHI)	aldehyde catabolic process [GO:0046185]; angiogenesis [GO:0001525]; carbohydrate metabolic process [GO:0005975]; erythrocyte homeostasis [GO:0034101]; gluconeogenesis [GO:0006094]; glucose 6-phosphate metabolic process [GO:0051156]; glucose homeostasis [GO:0042593]; glycolytic process [GO:0006096]; in utero embryonic development [GO:0001701]; learning or memory [GO:0007611]; mesoderm formation [G…	glucose-6-phosphate isomerase activity [GO:0004347]; intramolecular transferase activity [GO:0016866]; monosaccharide binding [GO:0048029]	ciliary membrane [GO:0060170]; cytoplasm [GO:0005737]; cytosol [GO:0005829]; extracellular exosome [GO:0070062]; extracellular space [GO:0005615]; myelin sheath [GO:0043209]; neuron projection [GO:0043005]; nucleoplasm [GO:0005654]	21	14	26	11	21	9
P85972	P85972	VINC_RAT	1066	Vinculin (Metavinculin)	cell adhesion [GO:0007155]	Rho GTPase binding [GO:0017048]; structural molecule activity [GO:0005198]	brush border [GO:0005903]; focal adhesion [GO:0005925]; inner dense plaque of desmosome [GO:0090637]; intercalated disc [GO:0014704]; outer dense plaque of desmosome [GO:0090636]; sarcolemma [GO:0042383]; terminal web [GO:1990357]; Z disc [GO:0030018]; zonula adherens [GO:0005915]	25	9	25	8	20	8
P16617	P16617	PGK1_RAT	417	Phosphoglycerate kinase 1 (EC 2.7.2.3)	carbohydrate metabolic process [GO:0005975]; gluconeogenesis [GO:0006094]; glycolytic process [GO:0006096]; phosphorylation [GO:0016310]	ADP binding [GO:0043531]; ATP binding [GO:0005524]; phosphoglycerate kinase activity [GO:0004618]	cytosol [GO:0005829]	23	11	25	11	25	14
P47942	P47942	DPYL2_RAT	572	Dihydropyrimidinase-related protein 2 (DRP-2) (Collapsin response mediator protein 2) (CRMP-2) (Turned on after division 64 kDa protein) (TOAD-64)	axon guidance [GO:0007411]; brain development [GO:0007420]; cytoskeleton organization [GO:0007010]; endocytosis [GO:0006897]; olfactory bulb development [GO:0021772]; positive regulation of glutamate secretion [GO:0014049]; regulation of axon extension [GO:0030516]; regulation of neuron differentiation [GO:0045664]; response to amphetamine [GO:0001975]; response to cocaine [GO:0042220]; response …	hydrolase activity, acting on carbon-nitrogen (but not peptide) bonds [GO:0016810]	axon [GO:0030424]; cytosol [GO:0005829]; dendrite [GO:0030425]; extracellular exosome [GO:0070062]; growth cone [GO:0030426]; membrane [GO:0016020]; microtubule [GO:0005874]; mitochondrion [GO:0005739]; myelin sheath [GO:0043209]; neuronal cell body [GO:0043025]; neuron projection [GO:0043005]; protein complex [GO:0043234]; synapse [GO:0045202]	23	19	25	10	22	7
P50399	P50399	GDIB_RAT	445	Rab GDP dissociation inhibitor beta (Rab GDI beta) (GDI-3) (Guanosine diphosphate dissociation inhibitor 2) (GDI-2)	protein transport [GO:0015031]; small GTPase mediated signal transduction [GO:0007264]; vesicle-mediated transport [GO:0016192]	GTPase activator activity [GO:0005096]; oxidoreductase activity [GO:0016491]; poly(A) RNA binding [GO:0044822]; Rab GDP-dissociation inhibitor activity [GO:0005093]; small GTPase binding [GO:0031267]	cytosol [GO:0005829]; extracellular exosome [GO:0070062]; focal adhesion [GO:0005925]; Golgi apparatus [GO:0005794]; membrane [GO:0016020]; myelin sheath [GO:0043209]	18	8	25	8	17	6
Q63425	Q63425	PRAX_RAT	1383	Periaxin	axon ensheathment [GO:0008366]; nerve development [GO:0021675]		cell junction [GO:0030054]; cytoplasm [GO:0005737]; myelin sheath [GO:0043209]; nucleus [GO:0005634]; plasma membrane [GO:0005886]	40	19	24	11	13	7
P15205	P15205	MAP1B_RAT	2459	Microtubule-associated protein 1B (MAP-1B) (Neuraxin) [Cleaved into: MAP1B heavy chain; MAP1 light chain LC1]	cellular response to growth factor stimulus [GO:0071363]; cellular response to peptide hormone stimulus [GO:0071375]; developmental maturation [GO:0021700]; induction of synaptic plasticity by chemical substance [GO:0051915]; microtubule bundle formation [GO:0001578]; negative regulation of microtubule depolymerization [GO:0007026]; nervous system development [GO:0007399]; neuron development [GO:…	actin binding [GO:0003779]; microtubule binding [GO:0008017]; phospholipid binding [GO:0005543]; protein complex binding [GO:0032403]	axon [GO:0030424]; cell junction [GO:0030054]; cytoskeleton [GO:0005856]; dendrite [GO:0030425]; dendritic spine [GO:0043197]; growth cone [GO:0030426]; microtubule [GO:0005874]; microtubule associated complex [GO:0005875]; neuronal cell body [GO:0043025]; perikaryon [GO:0043204]; perinuclear region of cytoplasm [GO:0048471]; plasma membrane [GO:0005886]; postsynaptic density [GO:0014069]; varico…	34	13	24	7	14	6
P06761	P06761	GRP78_RAT	654	78 kDa glucose-regulated protein (GRP-78) (Heat shock 70 kDa protein 5) (Immunoglobulin heavy chain-binding protein) (BiP) (Steroidogenesis-activator polypeptide)	activation of signaling protein activity involved in unfolded protein response [GO:0006987]; cell-cell adhesion [GO:0098609]; cellular response to antibiotic [GO:0071236]; cellular response to calcium ion [GO:0071277]; cellular response to cAMP [GO:0071320]; cellular response to drug [GO:0035690]; cellular response to glucose starvation [GO:0042149]; cellular response to interleukin-4 [GO:0071353…	ATPase activity [GO:0016887]; ATP binding [GO:0005524]; misfolded protein binding [GO:0051787]; ribosome binding [GO:0043022]; unfolded protein binding [GO:0051082]	cell-cell adherens junction [GO:0005913]; cell surface [GO:0009986]; COP9 signalosome [GO:0008180]; cytoplasm [GO:0005737]; endoplasmic reticulum [GO:0005783]; endoplasmic reticulum chaperone complex [GO:0034663]; endoplasmic reticulum-Golgi intermediate compartment [GO:0005793]; endoplasmic reticulum lumen [GO:0005788]; extracellular exosome [GO:0070062]; extracellular matrix [GO:0031012]; focal…	18	9	24	12	20	11
P34058	P34058	HS90B_RAT	724	Heat shock protein HSP 90-beta (Heat shock 84 kDa) (HSP 84) (HSP84)	cell-cell adhesion [GO:0098609]; cellular response to drug [GO:0035690]; cellular response to interleukin-4 [GO:0071353]; cellular response to organic cyclic compound [GO:0071407]; chaperone-mediated autophagy [GO:0061684]; chaperone-mediated protein transport involved in chaperone-mediated autophagy [GO:0061741]; fibril organization [GO:0097435]; negative regulation of complement-dependent cytot…	ATP binding [GO:0005524]; CTP binding [GO:0002135]; dATP binding [GO:0032564]; double-stranded RNA binding [GO:0003725]; drug binding [GO:0008144]; glycoprotein binding [GO:0001948]; GTP binding [GO:0005525]; ion channel binding [GO:0044325]; poly(A) RNA binding [GO:0044822]; protein kinase binding [GO:0019901]; protein kinase regulator activity [GO:0019887]; sulfonylurea receptor binding [GO:001…	apical plasma membrane [GO:0016324]; aryl hydrocarbon receptor complex [GO:0034751]; basolateral plasma membrane [GO:0016323]; brush border membrane [GO:0031526]; cell-cell adherens junction [GO:0005913]; cell surface [GO:0009986]; COP9 signalosome [GO:0008180]; cytoplasm [GO:0005737]; cytosol [GO:0005829]; extracellular exosome [GO:0070062]; inclusion body [GO:0016234]; lysosomal membrane [GO:00…	15	7	24	10	21	8
P06238	P06238	A2MG_RAT	1472	Alpha-2-macroglobulin (Alpha-2-M)	acute inflammatory response to antigenic stimulus [GO:0002438]; acute-phase response [GO:0006953]; embryonic liver development [GO:1990402]; luteinization [GO:0001553]; negative regulation of endopeptidase activity [GO:0010951]; protein homotetramerization [GO:0051289]; response to carbon dioxide [GO:0010037]; response to glucocorticoid [GO:0051384]; response to nutrient [GO:0007584]; response to…	brain-derived neurotrophic factor binding [GO:0048403]; endopeptidase inhibitor activity [GO:0004866]; nerve growth factor binding [GO:0048406]; protein homodimerization activity [GO:0042803]; serine-type endopeptidase inhibitor activity [GO:0004867]	extracellular space [GO:0005615]	8	1	24	9	28	15
Q66HD0	Q66HD0	ENPL_RAT	804	Endoplasmin (94 kDa glucose-regulated protein) (GRP-94) (Heat shock protein 90 kDa beta member 1)	cellular response to manganese ion [GO:0071287]; ER-associated ubiquitin-dependent protein catabolic process [GO:0030433]; protein folding [GO:0006457]	ATP binding [GO:0005524]	endoplasmic reticulum lumen [GO:0005788]; melanosome [GO:0042470]; smooth endoplasmic reticulum [GO:0005790]	8	3	24	8	15	8
P16884	P16884	NFH_RAT	1072	Neurofilament heavy polypeptide (NF-H) (200 kDa neurofilament protein) (Neurofilament triplet H protein)	axon regeneration [GO:0031103]; brain development [GO:0007420]; cellular response to estradiol stimulus [GO:0071392]; cellular response to oxidative stress [GO:0034599]; cerebral cortex development [GO:0021987]; hippocampus development [GO:0021766]; intermediate filament bundle assembly [GO:0045110]; neuron projection development [GO:0031175]; ovarian follicle atresia [GO:0001552]; response to ac…	protein binding, bridging [GO:0030674]; protein heterodimerization activity [GO:0046982]; structural constituent of cytoskeleton [GO:0005200]; toxic substance binding [GO:0015643]	axon [GO:0030424]; cytoplasm [GO:0005737]; intermediate filament [GO:0005882]; neurofilament [GO:0005883]; nucleus [GO:0005634]; perikaryon [GO:0043204]	25	16	23	17	13	8
P63018	P63018	HSP7C_RAT	646	Heat shock cognate 71 kDa protein (Heat shock 70 kDa protein 8)	aging [GO:0007568]; axo-dendritic transport [GO:0008088]; cellular protein complex disassembly [GO:0043624]; cellular response to cadmium ion [GO:0071276]; cellular response to heat [GO:0034605]; cerebellum development [GO:0021549]; chaperone-mediated autophagy [GO:0061684]; chaperone-mediated autophagy translocation complex disassembly [GO:1904764]; chaperone-mediated protein folding [GO:0061077…	A1 adenosine receptor binding [GO:0031686]; ADP binding [GO:0043531]; ATPase activity [GO:0016887]; ATPase activity, coupled [GO:0042623]; ATP binding [GO:0005524]; clathrin-uncoating ATPase activity [GO:1990833]; enzyme binding [GO:0019899]; peptide binding [GO:0042277]; prostaglandin binding [GO:1904593]; receptor binding [GO:0005102]; RNA binding [GO:0003723]; transcription factor binding [GO:…	asymmetric synapse [GO:0032279]; autophagosome [GO:0005776]; axon [GO:0030424]; cell surface [GO:0009986]; cytoplasm [GO:0005737]; cytosol [GO:0005829]; dendrite [GO:0030425]; dendritic shaft [GO:0043198]; dendritic spine [GO:0043197]; extracellular exosome [GO:0070062]; intermediate filament [GO:0005882]; intracellular ribonucleoprotein complex [GO:0030529]; lysosomal matrix [GO:1990836]; lysoso…	20	17	23	11	20	12
P04797	P04797	G3P_RAT	333	Glyceraldehyde-3-phosphate dehydrogenase (GAPDH) (EC 1.2.1.12) (38 kDa BFA-dependent ADP-ribosylation substrate) (BARS-38) (Peptidyl-cysteine S-nitrosylase GAPDH) (EC 2.6.99.-)	apoptotic process [GO:0006915]; carbohydrate metabolic process [GO:0005975]; gluconeogenesis [GO:0006094]; glycolytic process [GO:0006096]; microtubule cytoskeleton organization [GO:0000226]; neuron apoptotic process [GO:0051402]; peptidyl-cysteine S-trans-nitrosylation [GO:0035606]; protein stabilization [GO:0050821]; regulation of translation [GO:0006417]; response to ammonium ion [GO:0060359]	glyceraldehyde-3-phosphate dehydrogenase (NAD+) (phosphorylating) activity [GO:0004365]; microtubule binding [GO:0008017]; NAD binding [GO:0051287]; NADP binding [GO:0050661]; peptidyl-cysteine S-nitrosylase activity [GO:0035605]	cytoplasm [GO:0005737]; cytosol [GO:0005829]; GAIT complex [GO:0097452]; microtubule cytoskeleton [GO:0015630]; nucleus [GO:0005634]	17	11	23	13	19	13
Q5U300	Q5U300	UBA1_RAT	1058	Ubiquitin-like modifier-activating enzyme 1 (EC 6.2.1.45) (Ubiquitin-activating enzyme E1)	cellular response to DNA damage stimulus [GO:0006974]; modification-dependent protein catabolic process [GO:0019941]	ATP binding [GO:0005524]; poly(A) RNA binding [GO:0044822]; ubiquitin activating enzyme activity [GO:0004839]; ubiquitin-protein transferase activity [GO:0004842]	cytoplasm [GO:0005737]; cytosol [GO:0005829]; desmosome [GO:0030057]; endosome membrane [GO:0010008]; extracellular exosome [GO:0070062]; heterochromatin [GO:0000792]; lysosomal membrane [GO:0005765]; mitochondrion [GO:0005739]; nucleus [GO:0005634]; rough endoplasmic reticulum membrane [GO:0030867]	17	9	23	6	23	8
P11598	P11598	PDIA3_RAT	505	Protein disulfide-isomerase A3 (EC 5.3.4.1) (58 kDa glucose-regulated protein) (58 kDa microsomal protein) (p58) (Disulfide isomerase ER-60) (Endoplasmic reticulum resident protein 57) (ER protein 57) (ERp57) (Endoplasmic reticulum resident protein 60) (ER protein 60) (ERp60) (HIP-70) (Q-2)	cell redox homeostasis [GO:0045454]; cellular response to nonylphenol [GO:1904148]; cellular response to transforming growth factor beta stimulus [GO:0071560]; cellular response to vitamin D [GO:0071305]; circadian rhythm [GO:0007623]; positive regulation of protein folding [GO:1903334]; response to benzene [GO:1901423]; response to endoplasmic reticulum stress [GO:0034976]; response to ethanol […	MHC class I protein binding [GO:0042288]; peptidase activity [GO:0008233]; protein disulfide isomerase activity [GO:0003756]; protein-disulfide reductase (glutathione) activity [GO:0019153]	acrosomal vesicle [GO:0001669]; apical plasma membrane [GO:0016324]; cell surface [GO:0009986]; cytoplasm [GO:0005737]; endoplasmic reticulum [GO:0005783]; endoplasmic reticulum lumen [GO:0005788]; extracellular region [GO:0005576]; extracellular space [GO:0005615]; melanosome [GO:0042470]; mitochondrial intermembrane space [GO:0005758]; mitochondrion [GO:0005739]; nucleus [GO:0005634]; plasma me…	11	8	23	11	21	12
P05065	P05065	ALDOA_RAT	364	Fructose-bisphosphate aldolase A (EC 4.1.2.13) (Muscle-type aldolase)	glycolytic process [GO:0006096]; protein homotetramerization [GO:0051289]; response to estrogen [GO:0043627]; response to heat [GO:0009408]; response to hypoxia [GO:0001666]; response to lipopolysaccharide [GO:0032496]; response to nicotine [GO:0035094]	fructose-bisphosphate aldolase activity [GO:0004332]	cytoplasm [GO:0005737]; I band [GO:0031674]; M band [GO:0031430]; mitochondrion [GO:0005739]; nuclear heterochromatin [GO:0005720]	20	12	22	11	20	15
Q9ER34	Q9ER34	ACON_RAT	780	Aconitate hydratase, mitochondrial (Aconitase) (EC 4.2.1.3) (Citrate hydro-lyase)	citrate metabolic process [GO:0006101]; isocitrate metabolic process [GO:0006102]; liver development [GO:0001889]; response to isolation stress [GO:0035900]; tricarboxylic acid cycle [GO:0006099]	3 iron, 4 sulfur cluster binding [GO:0051538]; 4 iron, 4 sulfur cluster binding [GO:0051539]; aconitate hydratase activity [GO:0003994]; iron ion binding [GO:0005506]	mitochondrion [GO:0005739]; myelin sheath [GO:0043209]; nucleus [GO:0005634]	26	13	21	8	20	10
Q63416	Q63416	ITIH3_RAT	887	Inter-alpha-trypsin inhibitor heavy chain H3 (ITI heavy chain H3) (ITI-HC3) (Inter-alpha-inhibitor heavy chain 3)	hyaluronan metabolic process [GO:0030212]	serine-type endopeptidase inhibitor activity [GO:0004867]	extracellular region [GO:0005576]	12	12	21	11	15	10
P07150	P07150	ANXA1_RAT	346	Annexin A1 (Annexin I) (Annexin-1) (Calpactin II) (Calpactin-2) (Chromobindin-9) (Lipocortin I) (Phospholipase A2 inhibitory protein) (p35)	actin cytoskeleton reorganization [GO:0031532]; adaptive immune response [GO:0002250]; alpha-beta T cell differentiation [GO:0046632]; arachidonic acid secretion [GO:0050482]; cell surface receptor signaling pathway [GO:0007166]; cellular response to glucocorticoid stimulus [GO:0071385]; cellular response to hydrogen peroxide [GO:0070301]; DNA duplex unwinding [GO:0032508]; DNA rewinding [GO:0036…	annealing helicase activity [GO:0036310]; calcium-dependent phospholipid binding [GO:0005544]; calcium ion binding [GO:0005509]; double-stranded DNA-dependent ATPase activity [GO:0033676]; helicase activity [GO:0004386]; phospholipase A2 inhibitor activity [GO:0019834]; phospholipid binding [GO:0005543]; protein homodimerization activity [GO:0042803]; single-stranded DNA binding [GO:0003697]; str…	apical plasma membrane [GO:0016324]; basolateral plasma membrane [GO:0016323]; cell-cell adherens junction [GO:0005913]; cornified envelope [GO:0001533]; cytoplasm [GO:0005737]; cytoplasmic vesicle membrane [GO:0030659]; early endosome membrane [GO:0031901]; extracellular exosome [GO:0070062]; extracellular space [GO:0005615]; extrinsic component of endosome membrane [GO:0031313]; extrinsic compo…	18	9	20	12	17	11
P14141	P14141	CAH3_RAT	260	Carbonic anhydrase 3 (EC 4.2.1.1) (Carbonate dehydratase III) (Carbonic anhydrase III) (CA-III)	one-carbon metabolic process [GO:0006730]; response to ethanol [GO:0045471]; response to oxidative stress [GO:0006979]	carbonate dehydratase activity [GO:0004089]; nickel cation binding [GO:0016151]; phosphatase activity [GO:0016791]; zinc ion binding [GO:0008270]	cytosol [GO:0005829]	17	12	20	10	15	9
O35763	O35763	MOES_RAT	577	Moesin (Membrane-organizing extension spike protein)		actin binding [GO:0003779]; protein binding, bridging [GO:0030674]	apical plasma membrane [GO:0016324]; cell surface [GO:0009986]; cell tip [GO:0051286]; cytoplasmic side of plasma membrane [GO:0009898]; cytoskeleton [GO:0005856]; extrinsic component of membrane [GO:0019898]; filopodium membrane [GO:0031527]; microvillus membrane [GO:0031528]; secretory granule membrane [GO:0030667]; T-tubule [GO:0030315]	14	7	20	7	12	8
P82995	P82995	HS90A_RAT	733	Heat shock protein HSP 90-alpha (Heat shock 86 kDa) (HSP 86) (HSP86)	cardiac muscle cell apoptotic process [GO:0010659]; chaperone-mediated autophagy [GO:0061684]; chaperone-mediated protein transport involved in chaperone-mediated autophagy [GO:0061741]; neuron migration [GO:0001764]; positive regulation of cardiac muscle contraction [GO:0060452]; positive regulation of cell size [GO:0045793]; positive regulation of lamellipodium assembly [GO:0010592]; positive r…	ATPase activity [GO:0016887]; ATP binding [GO:0005524]; CTP binding [GO:0002135]; dATP binding [GO:0032564]; glycoprotein binding [GO:0001948]; GTP binding [GO:0005525]; ion channel binding [GO:0044325]; mRNA binding [GO:0003729]; nitric-oxide synthase regulator activity [GO:0030235]; protein kinase binding [GO:0019901]; protein phosphatase binding [GO:0019903]; Rho GDP-dissociation inhibitor bin…	apical plasma membrane [GO:0016324]; basolateral plasma membrane [GO:0016323]; brush border membrane [GO:0031526]; cell surface [GO:0009986]; cytoplasm [GO:0005737]; cytosol [GO:0005829]; extracellular matrix [GO:0031012]; lysosomal membrane [GO:0005765]; melanosome [GO:0042470]; myelin sheath [GO:0043209]; neuronal cell body [GO:0043025]; neuron projection [GO:0043005]; nucleus [GO:0005634]; per…	14	8	20	6	13	7
P38659	P38659	PDIA4_RAT	643	Protein disulfide-isomerase A4 (EC 5.3.4.1) (Calcium-binding protein 2) (CaBP2) (Endoplasmic reticulum resident protein 70) (ER protein 70) (ERp70) (Endoplasmic reticulum resident protein 72) (ER protein 72) (ERp-72) (ERp72)	cell redox homeostasis [GO:0045454]; chaperone-mediated protein folding [GO:0061077]; positive regulation of protein folding [GO:1903334]; response to endoplasmic reticulum stress [GO:0034976]	protein disulfide isomerase activity [GO:0003756]	endoplasmic reticulum lumen [GO:0005788]; melanosome [GO:0042470]; smooth endoplasmic reticulum [GO:0005790]	6	3	20	8	14	6
Q68FP1	Q68FP1	GELS_RAT	780	Gelsolin (Actin-depolymerizing factor) (ADF) (Brevin)	actin filament polymerization [GO:0030041]; actin filament severing [GO:0051014]; actin nucleation [GO:0045010]; actin polymerization or depolymerization [GO:0008154]; aging [GO:0007568]; apoptotic process [GO:0006915]; barbed-end actin filament capping [GO:0051016]; cellular response to cadmium ion [GO:0071276]; cilium assembly [GO:0060271]; oligodendrocyte development [GO:0014003]; phagocytosis…	actin binding [GO:0003779]; calcium ion binding [GO:0005509]	actin cytoskeleton [GO:0015629]; cytosol [GO:0005829]; extracellular region [GO:0005576]; extracellular space [GO:0005615]; focal adhesion [GO:0005925]; lamellipodium [GO:0030027]; myelin sheath [GO:0043209]; perinuclear region of cytoplasm [GO:0048471]; protein complex [GO:0043234]; ruffle [GO:0001726]	25	20	19	11	17	5
P07335	P07335	KCRB_RAT	381	Creatine kinase B-type (EC 2.7.3.2) (B-CK) (Creatine kinase B chain)	brain development [GO:0007420]; cellular chloride ion homeostasis [GO:0030644]; phosphocreatine metabolic process [GO:0006603]; substantia nigra development [GO:0021762]	ATP binding [GO:0005524]; creatine kinase activity [GO:0004111]	dendrite [GO:0030425]; extracellular exosome [GO:0070062]; mitochondrion [GO:0005739]; myelin sheath [GO:0043209]; neuronal cell body [GO:0043025]; nucleus [GO:0005634]; plasma membrane [GO:0005886]	21	12	19	9	19	11
O35567	O35567	PUR9_RAT	592	Bifunctional purine biosynthesis protein PURH [Cleaved into: Bifunctional purine biosynthesis protein PURH, N-terminally processed] [Includes: Phosphoribosylaminoimidazolecarboxamide formyltransferase (EC 2.1.2.3) (5-aminoimidazole-4-carboxamide ribonucleotide formyltransferase) (AICAR transformylase); IMP cyclohydrolase (EC 3.5.4.10) (ATIC) (IMP synthase) (Inosinicase)]	'de novo' IMP biosynthetic process [GO:0006189]; animal organ regeneration [GO:0031100]; brainstem development [GO:0003360]; cell-cell adhesion [GO:0098609]; cerebellum development [GO:0021549]; cerebral cortex development [GO:0021987]; cobalamin metabolic process [GO:0009235]; dihydrofolate metabolic process [GO:0046452]; nucleoside metabolic process [GO:0009116]; response to inorganic substance…	IMP cyclohydrolase activity [GO:0003937]; phosphoribosylaminoimidazolecarboxamide formyltransferase activity [GO:0004643]; protein homodimerization activity [GO:0042803]	cell-cell adherens junction [GO:0005913]; extracellular exosome [GO:0070062]; membrane [GO:0016020]; mitochondrion [GO:0005739]	19	7	19	8	18	6
P63039	P63039	CH60_RAT	573	60 kDa heat shock protein, mitochondrial (EC 3.6.4.9) (60 kDa chaperonin) (Chaperonin 60) (CPN60) (HSP-65) (Heat shock protein 60) (HSP-60) (Hsp60) (Mitochondrial matrix protein P1)	'de novo' protein folding [GO:0006458]; apoptotic mitochondrial changes [GO:0008637]; chaperone mediated protein folding requiring cofactor [GO:0051085]; detection of misfolded protein [GO:0002236]; negative regulation of apoptotic process [GO:0043066]; negative regulation of apoptotic process in bone marrow [GO:0071866]; negative regulation of neuron apoptotic process [GO:0043524]; negative regu…	ATP binding [GO:0005524]; insulin binding [GO:0043559]; lipopolysaccharide binding [GO:0001530]; misfolded protein binding [GO:0051787]; protease binding [GO:0002020]; protein binding involved in protein folding [GO:0044183]; protein complex binding [GO:0032403]; protein heterodimerization activity [GO:0046982]; unfolded protein binding [GO:0051082]	cell surface [GO:0009986]; cytoplasm [GO:0005737]; cytosol [GO:0005829]; extracellular space [GO:0005615]; Golgi apparatus [GO:0005794]; membrane raft [GO:0045121]; mitochondrial crista [GO:0030061]; mitochondrial inner membrane [GO:0005743]; mitochondrial matrix [GO:0005759]; mitochondrion [GO:0005739]; myelin sheath [GO:0043209]; peroxisomal matrix [GO:0005782]; plasma membrane [GO:0005886]; pr…	15	11	19	7	13	4
P18418	P18418	CALR_RAT	416	Calreticulin (CALBP) (CRP55) (Calcium-binding protein 3) (CABP3) (Calregulin) (Endoplasmic reticulum resident protein 60) (ERp60) (HACBP)	cardiac muscle cell differentiation [GO:0055007]; cellular response to lithium ion [GO:0071285]; cellular response to organic substance [GO:0071310]; cellular senescence [GO:0090398]; chaperone-mediated protein folding [GO:0061077]; cortical actin cytoskeleton organization [GO:0030866]; negative regulation of cell cycle arrest [GO:0071157]; negative regulation of intracellular steroid hormone rec…	calcium ion binding [GO:0005509]; carbohydrate binding [GO:0030246]; glycoprotein binding [GO:0001948]; hormone binding [GO:0042562]; iron ion binding [GO:0005506]; mRNA binding [GO:0003729]; peptide binding [GO:0042277]; unfolded protein binding [GO:0051082]	acrosomal vesicle [GO:0001669]; cell surface [GO:0009986]; cytoplasm [GO:0005737]; cytosol [GO:0005829]; endoplasmic reticulum [GO:0005783]; external side of plasma membrane [GO:0009897]; extracellular exosome [GO:0070062]; extracellular matrix [GO:0031012]; extracellular space [GO:0005615]; focal adhesion [GO:0005925]; Golgi apparatus [GO:0005794]; intracellular membrane-bounded organelle [GO:00…	13	6	19	8	14	8
Q07009	Q07009	CAN2_RAT	700	Calpain-2 catalytic subunit (EC 3.4.22.53) (Calcium-activated neutral proteinase 2) (CANP 2) (Calpain M-type) (Calpain-2 large subunit) (Millimolar-calpain) (M-calpain)	blastocyst development [GO:0001824]; cellular response to amino acid stimulus [GO:0071230]; myoblast fusion [GO:0007520]; protein autoprocessing [GO:0016540]; proteolysis [GO:0006508]; proteolysis involved in cellular protein catabolic process [GO:0051603]; regulation of cytoskeleton organization [GO:0051493]; response to hypoxia [GO:0001666]	calcium-dependent cysteine-type endopeptidase activity [GO:0004198]; calcium ion binding [GO:0005509]; cytoskeletal protein binding [GO:0008092]; protein heterodimerization activity [GO:0046982]	chromatin [GO:0000785]; cytoplasm [GO:0005737]; cytosol [GO:0005829]; dendrite [GO:0030425]; extracellular exosome [GO:0070062]; focal adhesion [GO:0005925]; Golgi apparatus [GO:0005794]; lysosome [GO:0005764]; membrane raft [GO:0045121]; nucleus [GO:0005634]; perinuclear endoplasmic reticulum [GO:0097038]; plasma membrane [GO:0005886]; pseudopodium [GO:0031143]	12	10	19	4	14	4
P31000	P31000	VIME_RAT	466	Vimentin	aging [GO:0007568]; cellular response to fibroblast growth factor stimulus [GO:0044344]; decidualization [GO:0046697]; fat cell differentiation [GO:0045444]; positive regulation of glial cell proliferation [GO:0060252]; regulation of axonogenesis [GO:0050770]; regulation of Schwann cell migration [GO:1900147]; response to estradiol [GO:0032355]; response to radiation [GO:0009314]; response to sel…	kinase binding [GO:0019900]; protein kinase binding [GO:0019901]; protein phosphatase 2A binding [GO:0051721]; structural constituent of cytoskeleton [GO:0005200]; structural molecule activity [GO:0005198]	axon [GO:0030424]; cell body [GO:0044297]; cell projection [GO:0042995]; cytoplasm [GO:0005737]; cytoskeleton [GO:0005856]; cytosol [GO:0005829]; intermediate filament [GO:0005882]; nuclear matrix [GO:0016363]; perinuclear region of cytoplasm [GO:0048471]; type III intermediate filament [GO:0045098]	7	6	19	11	17	5
P02680	P02680	FIBG_RAT	445	Fibrinogen gamma chain	blood coagulation, fibrin clot formation [GO:0072378]; cell-matrix adhesion [GO:0007160]; cellular response to interleukin-1 [GO:0071347]; cellular response to interleukin-6 [GO:0071354]; fibrinolysis [GO:0042730]; negative regulation of endothelial cell apoptotic process [GO:2000352]; negative regulation of extrinsic apoptotic signaling pathway via death domain receptors [GO:1902042]; negative r…	metal ion binding [GO:0046872]; protein homodimerization activity [GO:0042803]; structural molecule activity [GO:0005198]	blood microparticle [GO:0072562]; cell cortex [GO:0005938]; cytoplasm [GO:0005737]; external side of plasma membrane [GO:0009897]; extracellular exosome [GO:0070062]; fibrinogen complex [GO:0005577]; platelet alpha granule [GO:0031091]	6	5	19	13	13	7
Q5M7W5	Q5M7W5	MAP4_RAT	1057	Microtubule-associated protein 4 (MAP-4)	microtubule cytoskeleton organization [GO:0000226]; neuron projection development [GO:0031175]	microtubule binding [GO:0008017]	cytoplasm [GO:0005737]; microtubule [GO:0005874]; microtubule associated complex [GO:0005875]; neuron projection [GO:0043005]	26	15	18	8	13	8
P00564	P00564	KCRM_RAT	381	Creatine kinase M-type (EC 2.7.3.2) (Creatine kinase M chain) (M-CK)	phosphocreatine biosynthetic process [GO:0046314]; response to heat [GO:0009408]	ATP binding [GO:0005524]; creatine kinase activity [GO:0004111]	cytoplasm [GO:0005737]; extracellular space [GO:0005615]	22	16	18	13	22	22
P04276	P04276	VTDB_RAT	476	Vitamin D-binding protein (DBP) (VDB) (Gc-globulin) (Group-specific component)	female pregnancy [GO:0007565]; lactation [GO:0007595]; response to estradiol [GO:0032355]; response to nutrient levels [GO:0031667]; response to steroid hormone [GO:0048545]	actin binding [GO:0003779]; vitamin D binding [GO:0005499]; vitamin transporter activity [GO:0051183]	axon [GO:0030424]; cytosol [GO:0005829]; extracellular space [GO:0005615]; perinuclear region of cytoplasm [GO:0048471]	16	12	18	8	16	6
P06399	P06399	FIBA_RAT	782	Fibrinogen alpha chain [Cleaved into: Fibrinopeptide A; Fibrinogen alpha chain]	acute-phase response [GO:0006953]; adaptive immune response [GO:0002250]; blood coagulation [GO:0007596]; cellular response to granulocyte colony-stimulating factor [GO:1990643]; cellular response to interleukin-6 [GO:0071354]; cellular response to organic cyclic compound [GO:0071407]; envenomation resulting in modulation of blood coagulation in other organism [GO:0044468]; innate immune response…	metal ion binding [GO:0046872]	blood microparticle [GO:0072562]; cytoplasm [GO:0005737]; extracellular space [GO:0005615]; fibrinogen complex [GO:0005577]; rough endoplasmic reticulum [GO:0005791]	9	3	18	8	15	8
P02650	P02650	APOE_RAT	312	Apolipoprotein E (Apo-E)	aging [GO:0007568]; cellular response to cholesterol [GO:0071397]; cellular response to growth factor stimulus [GO:0071363]; cellular response to interleukin-1 [GO:0071347]; cholesterol catabolic process [GO:0006707]; cholesterol efflux [GO:0033344]; cholesterol homeostasis [GO:0042632]; high-density lipoprotein particle assembly [GO:0034380]; lipid transport [GO:0006869]; lipoprotein catabolic p…	beta-amyloid binding [GO:0001540]; cholesterol binding [GO:0015485]; cholesterol transporter activity [GO:0017127]; heparin binding [GO:0008201]; hydroxyapatite binding [GO:0046848]; lipid transporter activity [GO:0005319]; low-density lipoprotein particle receptor binding [GO:0050750]; phosphatidylcholine-sterol O-acyltransferase activator activity [GO:0060228]; phospholipid binding [GO:0005543]…	blood microparticle [GO:0072562]; cell surface [GO:0009986]; chylomicron [GO:0042627]; cytoplasm [GO:0005737]; dendrite [GO:0030425]; discoidal high-density lipoprotein particle [GO:0034365]; endoplasmic reticulum [GO:0005783]; endosome [GO:0005768]; extracellular space [GO:0005615]; extrinsic component of external side of plasma membrane [GO:0031232]; Golgi apparatus [GO:0005794]; intermediate-d…	8	5	18	9	22	18
Q5QD51	Q5QD51	AKA12_RAT	1687	A-kinase anchor protein 12 (AKAP-12)	positive regulation of cAMP biosynthetic process [GO:0030819]; positive regulation of protein kinase A signaling [GO:0010739]; protein targeting [GO:0006605]; regulation of protein kinase C signaling [GO:0090036]; signal transduction [GO:0007165]		cytoplasm [GO:0005737]; cytoskeleton [GO:0005856]; focal adhesion [GO:0005925]; plasma membrane [GO:0005886]	25	19	17	9	14	7
P14046	P14046	A1I3_RAT	1477	Alpha-1-inhibitor 3 (Alpha-1-inhibitor 3 variant II) (Alpha-1-inhibitor III)	inflammatory response [GO:0006954]	peptidase inhibitor activity [GO:0030414]; serine-type endopeptidase inhibitor activity [GO:0004867]	extracellular space [GO:0005615]	20	13	17	11	19	10
Q5RKI0	Q5RKI0	WDR1_RAT	606	WD repeat-containing protein 1	actin filament depolymerization [GO:0030042]; actin filament fragmentation [GO:0030043]; apical junction assembly [GO:0043297]; cortical cytoskeleton organization [GO:0030865]; establishment of planar polarity of follicular epithelium [GO:0042247]; locomotion [GO:0040011]; maintenance of epithelial cell apical/basal polarity [GO:0045199]; neutrophil mediated immunity [GO:0002446]; neutrophil migr…	actin filament binding [GO:0051015]	actomyosin, actin portion [GO:0042643]; cell-cell junction [GO:0005911]; cell projection [GO:0042995]; cortical actin cytoskeleton [GO:0030864]; extracellular exosome [GO:0070062]; myelin sheath [GO:0043209]; podosome [GO:0002102]	15	8	17	8	13	5
Q9EQS0	Q9EQS0	TALDO_RAT	337	Transaldolase (EC 2.2.1.2)	carbohydrate metabolic process [GO:0005975]; fructose 6-phosphate metabolic process [GO:0006002]; glyceraldehyde-3-phosphate metabolic process [GO:0019682]; pentose-phosphate shunt [GO:0006098]; pentose-phosphate shunt, non-oxidative branch [GO:0009052]	carbohydrate binding [GO:0030246]; monosaccharide binding [GO:0048029]; sedoheptulose-7-phosphate:D-glyceraldehyde-3-phosphate glyceronetransferase activity [GO:0004801]	cytosol [GO:0005829]; extracellular exosome [GO:0070062]; intracellular membrane-bounded organelle [GO:0043231]; nucleus [GO:0005634]	15	4	17	7	13	7
Q63716	Q63716	PRDX1_RAT	199	Peroxiredoxin-1 (EC 1.11.1.15) (HBP23) (Heme-binding 23 kDa protein) (Thioredoxin peroxidase 2) (Thioredoxin-dependent peroxide reductase 2)	cell redox homeostasis [GO:0045454]; response to oxidative stress [GO:0006979]	heme binding [GO:0020037]; peroxidase activity [GO:0004601]; peroxiredoxin activity [GO:0051920]; protein homodimerization activity [GO:0042803]	cytoplasm [GO:0005737]; cytosol [GO:0005829]; melanosome [GO:0042470]; mitochondrial matrix [GO:0005759]; nuclear euchromatin [GO:0005719]; nucleolus [GO:0005730]; peroxisomal matrix [GO:0005782]	13	10	17	10	14	8
P62630	P62630	EF1A1_RAT	462	Elongation factor 1-alpha 1 (EF-1-alpha-1) (Elongation factor Tu) (EF-Tu) (Eukaryotic elongation factor 1 A-1) (eEF1A-1)	aging [GO:0007568]; cellular response to drug [GO:0035690]; cellular response to epidermal growth factor stimulus [GO:0071364]; cellular response to nerve growth factor stimulus [GO:1990090]; negative regulation of reactive oxygen species biosynthetic process [GO:1903427]; positive regulation of cell death [GO:0010942]; positive regulation of neuron projection development [GO:0010976]; protein ho…	drug binding [GO:0008144]; GTPase activity [GO:0003924]; GTP binding [GO:0005525]; mRNA binding [GO:0003729]; translation elongation factor activity [GO:0003746]	cytoplasm [GO:0005737]; cytosol [GO:0005829]; nucleolus [GO:0005730]; nucleus [GO:0005634]	8	10	17	11	6	9
P14668	P14668	ANXA5_RAT	319	Annexin A5 (Anchorin CII) (Annexin V) (Annexin-5) (Calphobindin I) (CBP-I) (Endonexin II) (Lipocortin V) (Placental anticoagulant protein 4) (PP4) (Placental anticoagulant protein I) (PAP-I) (Thromboplastin inhibitor) (Vascular anticoagulant-alpha) (VAC-alpha)	blood coagulation [GO:0007596]; cellular response to gonadotropin-releasing hormone [GO:0097211]; cellular response to lead ion [GO:0071284]; negative regulation of blood coagulation [GO:0030195]; negative regulation of prolactin secretion [GO:1902721]; positive regulation of apoptotic process [GO:0043065]; protein homooligomerization [GO:0051260]; regulation of flagellated sperm motility [GO:190…	calcium-dependent phospholipid binding [GO:0005544]; calcium ion binding [GO:0005509]; calcium-transporting ATPase activity [GO:0005388]; peptide hormone binding [GO:0017046]; receptor tyrosine kinase binding [GO:0030971]	axon terminus [GO:0043679]; cell projection [GO:0042995]; cytoplasm [GO:0005737]; cytosol [GO:0005829]; dendrite [GO:0030425]; endoplasmic reticulum [GO:0005783]; extracellular space [GO:0005615]; intercalated disc [GO:0014704]; neuronal cell body [GO:0043025]; nucleus [GO:0005634]; perikaryon [GO:0043204]; plasma membrane [GO:0005886]; sarcolemma [GO:0042383]; synaptic vesicle [GO:0008021]; Z di…	21	15	16	8	17	6
P11884	P11884	ALDH2_RAT	519	Aldehyde dehydrogenase, mitochondrial (EC 1.2.1.3) (ALDH class 2) (ALDH-E2) (ALDH1)	cellular response to fatty acid [GO:0071398]; cellular response to hormone stimulus [GO:0032870]; ethanol catabolic process [GO:0006068]; liver development [GO:0001889]; negative regulation of apoptotic process [GO:0043066]; response to estradiol [GO:0032355]; response to hyperoxia [GO:0055093]; response to lipopolysaccharide [GO:0032496]; response to nicotine [GO:0035094]; response to progestero…	aldehyde dehydrogenase (NAD) activity [GO:0004029]; identical protein binding [GO:0042802]; NADH binding [GO:0070404]	mitochondrial matrix [GO:0005759]; mitochondrion [GO:0005739]	17	12	16	7	13	9
P85973	P85973	PNPH_RAT	289	Purine nucleoside phosphorylase (PNP) (EC 2.4.2.1) (Inosine phosphorylase) (Inosine-guanosine phosphorylase)	immune response [GO:0006955]; inosine catabolic process [GO:0006148]; interleukin-2 secretion [GO:0070970]; NAD biosynthesis via nicotinamide riboside salvage pathway [GO:0034356]; nicotinamide riboside catabolic process [GO:0006738]; positive regulation of alpha-beta T cell differentiation [GO:0046638]; positive regulation of T cell proliferation [GO:0042102]; purine-containing compound salvage …	drug binding [GO:0008144]; nucleoside binding [GO:0001882]; phosphate ion binding [GO:0042301]; purine nucleobase binding [GO:0002060]; purine-nucleoside phosphorylase activity [GO:0004731]	cytoplasm [GO:0005737]; cytoskeleton [GO:0005856]; extracellular exosome [GO:0070062]; extracellular region [GO:0005576]; nucleus [GO:0005634]	16	8	16	9	13	7
P48500	P48500	TPIS_RAT	249	Triosephosphate isomerase (TIM) (EC 5.3.1.1) (Triose-phosphate isomerase)	carbohydrate metabolic process [GO:0005975]; gluconeogenesis [GO:0006094]; glyceraldehyde-3-phosphate biosynthetic process [GO:0046166]; glycerol catabolic process [GO:0019563]; glycolytic process [GO:0006096]; pentose-phosphate shunt [GO:0006098]	triose-phosphate isomerase activity [GO:0004807]	cytosol [GO:0005829]; nucleus [GO:0005634]	15	11	16	11	16	9
Q9QX79	Q9QX79	FETUB_RAT	378	Fetuin-B (Fetuin-like protein IRL685)	binding of sperm to zona pellucida [GO:0007339]; negative regulation of endopeptidase activity [GO:0010951]; single fertilization [GO:0007338]	cysteine-type endopeptidase inhibitor activity [GO:0004869]; metalloendopeptidase inhibitor activity [GO:0008191]	extracellular region [GO:0005576]; extracellular space [GO:0005615]	13	12	16	10	14	9
Q08163	Q08163	CAP1_RAT	474	Adenylyl cyclase-associated protein 1 (CAP 1)	actin polymerization or depolymerization [GO:0008154]; ameboidal-type cell migration [GO:0001667]; cell morphogenesis [GO:0000902]; establishment or maintenance of cell polarity [GO:0007163]; receptor-mediated endocytosis [GO:0006898]; regulation of adenylate cyclase activity [GO:0045761]; signal transduction [GO:0007165]	actin binding [GO:0003779]; adenylate cyclase binding [GO:0008179]	cortical actin cytoskeleton [GO:0030864]; extracellular exosome [GO:0070062]; extracellular space [GO:0005615]; focal adhesion [GO:0005925]; plasma membrane [GO:0005886]	8	8	16	6	10	7
P85845	P85845	FSCN1_RAT	493	Fascin	actin filament bundle assembly [GO:0051017]; anatomical structure morphogenesis [GO:0009653]; cell-cell junction assembly [GO:0007043]; cell migration [GO:0016477]; cell motility [GO:0048870]; cellular response to cell-matrix adhesion [GO:0071460]; establishment of apical/basal cell polarity [GO:0035089]; establishment or maintenance of cell polarity [GO:0007163]; liver development [GO:0001889]; …	actin binding [GO:0003779]; actin filament binding [GO:0051015]	cell-cell junction [GO:0005911]; cell projection membrane [GO:0031253]; cytoplasm [GO:0005737]; cytosol [GO:0005829]; dendrite [GO:0030425]; filamentous actin [GO:0031941]; filopodium [GO:0030175]; growth cone [GO:0030426]; invadopodium [GO:0071437]; lamellipodium [GO:0030027]; microspike [GO:0044393]; microvillus [GO:0005902]; plasma membrane [GO:0005886]; podosome [GO:0002102]; ruffle [GO:00017…	18	9	15	7	17	9
P04636	P04636	MDHM_RAT	338	Malate dehydrogenase, mitochondrial (EC 1.1.1.37)	carbohydrate metabolic process [GO:0005975]; internal protein amino acid acetylation [GO:0006475]; malate metabolic process [GO:0006108]; NADH metabolic process [GO:0006734]; oxaloacetate metabolic process [GO:0006107]; tricarboxylic acid cycle [GO:0006099]	L-malate dehydrogenase activity [GO:0030060]; malate dehydrogenase (NADP+) activity [GO:0046554]; malate dehydrogenase activity [GO:0016615]; poly(A) RNA binding [GO:0044822]; protein self-association [GO:0043621]	extracellular exosome [GO:0070062]; mitochondrial inner membrane [GO:0005743]; mitochondrial matrix [GO:0005759]; mitochondrion [GO:0005739]; myelin sheath [GO:0043209]; nucleoplasm [GO:0005654]; plasma membrane [GO:0005886]	16	9	15	7	15	9
P38652	P38652	PGM1_RAT	562	Phosphoglucomutase-1 (PGM 1) (EC 5.4.2.2) (Glucose phosphomutase 1)	carbohydrate metabolic process [GO:0005975]; cellular calcium ion homeostasis [GO:0006874]; galactose catabolic process [GO:0019388]; glucose metabolic process [GO:0006006]; glycogen biosynthetic process [GO:0005978]; response to radiation [GO:0009314]	magnesium ion binding [GO:0000287]; phosphoglucomutase activity [GO:0004614]	cytosol [GO:0005829]	15	9	15	8	23	13
P04764	P04764	ENOA_RAT	434	Alpha-enolase (EC 4.2.1.11) (2-phospho-D-glycerate hydro-lyase) (Enolase 1) (Non-neural enolase) (NNE)	glycolytic process [GO:0006096]	heat shock protein binding [GO:0031072]; magnesium ion binding [GO:0000287]; phosphopyruvate hydratase activity [GO:0004634]; protein heterodimerization activity [GO:0046982]; protein homodimerization activity [GO:0042803]	neuron projection [GO:0043005]; phosphopyruvate hydratase complex [GO:0000015]; synaptic membrane [GO:0097060]	14	11	15	11	14	7
Q00981	Q00981	UCHL1_RAT	223	Ubiquitin carboxyl-terminal hydrolase isozyme L1 (UCH-L1) (EC 3.4.19.12) (EC 6.-.-.-) (Neuron cytoplasmic protein 9.5) (PGP 9.5) (PGP9.5) (Ubiquitin thioesterase L1)	adult walking behavior [GO:0007628]; axonal transport of mitochondrion [GO:0019896]; axon target recognition [GO:0007412]; cell proliferation [GO:0008283]; eating behavior [GO:0042755]; muscle fiber development [GO:0048747]; negative regulation of MAP kinase activity [GO:0043407]; neuromuscular process [GO:0050905]; protein deubiquitination [GO:0016579]; response to ischemia [GO:0002931]; sensory…	cysteine-type endopeptidase activity [GO:0004197]; ligase activity [GO:0016874]; omega peptidase activity [GO:0008242]; thiol-dependent ubiquitin-specific protease activity [GO:0004843]	axon cytoplasm [GO:1904115]; cytoplasm [GO:0005737]; cytosol [GO:0005829]; endoplasmic reticulum membrane [GO:0005789]; extracellular exosome [GO:0070062]; myelin sheath [GO:0043209]; neuronal cell body [GO:0043025]; neuron projection terminus [GO:0044306]; nucleoplasm [GO:0005654]; plasma membrane [GO:0005886]	13	12	15	7	11	8
P04639	P04639	APOA1_RAT	259	Apolipoprotein A-I (Apo-AI) (ApoA-I) (Apolipoprotein A1) [Cleaved into: Proapolipoprotein A-I (ProapoA-I)]	adrenal gland development [GO:0030325]; animal organ regeneration [GO:0031100]; blood vessel endothelial cell migration [GO:0043534]; cholesterol biosynthetic process [GO:0006695]; cholesterol efflux [GO:0033344]; cholesterol homeostasis [GO:0042632]; cholesterol import [GO:0070508]; cholesterol transport [GO:0030301]; endothelial cell proliferation [GO:0001935]; glucocorticoid metabolic process …	beta-amyloid binding [GO:0001540]; chemorepellent activity [GO:0045499]; cholesterol binding [GO:0015485]; cholesterol transporter activity [GO:0017127]; high-density lipoprotein particle binding [GO:0008035]; high-density lipoprotein particle receptor binding [GO:0070653]; lipase inhibitor activity [GO:0055102]; phosphatidylcholine binding [GO:0031210]; phosphatidylcholine-sterol O-acyltransfera…	blood microparticle [GO:0072562]; cell surface [GO:0009986]; chylomicron [GO:0042627]; discoidal high-density lipoprotein particle [GO:0034365]; endocytic vesicle [GO:0030139]; extracellular exosome [GO:0070062]; extracellular space [GO:0005615]; nucleus [GO:0005634]; spherical high-density lipoprotein particle [GO:0034366]; very-low-density lipoprotein particle [GO:0034361]	12	4	15	7	16	12
Q6Q0N1	Q6Q0N1	CNDP2_RAT	475	Cytosolic non-specific dipeptidase (EC 3.4.13.18) (CNDP dipeptidase 2)	peptide catabolic process [GO:0043171]	carboxypeptidase activity [GO:0004180]; cytosolic dipeptidase activity [GO:0102008]; metallodipeptidase activity [GO:0070573]; zinc ion binding [GO:0008270]	cytoplasm [GO:0005737]; extracellular exosome [GO:0070062]; nucleoplasm [GO:0005654]	11	5	15	7	13	3
P05370	P05370	G6PD_RAT	515	Glucose-6-phosphate 1-dehydrogenase (G6PD) (EC 1.1.1.49)	cellular response to oxidative stress [GO:0034599]; cholesterol biosynthetic process [GO:0006695]; erythrocyte maturation [GO:0043249]; glucose 6-phosphate metabolic process [GO:0051156]; glucose metabolic process [GO:0006006]; glutathione metabolic process [GO:0006749]; NADPH regeneration [GO:0006740]; NADP metabolic process [GO:0006739]; negative regulation of cell growth involved in cardiac mu…	carbohydrate binding [GO:0030246]; glucose-6-phosphate dehydrogenase activity [GO:0004345]; glucose binding [GO:0005536]; NADP binding [GO:0050661]	centrosome [GO:0005813]; cytoplasmic side of plasma membrane [GO:0009898]; cytosol [GO:0005829]; extracellular exosome [GO:0070062]; intracellular membrane-bounded organelle [GO:0043231]; nucleus [GO:0005634]	10	5	15	5	8	3
P13635	P13635	CERU_RAT	1059	Ceruloplasmin (EC 1.16.3.1) (Ferroxidase)	aging [GO:0007568]; cellular iron ion homeostasis [GO:0006879]; liver development [GO:0001889]; lung development [GO:0030324]; plasma membrane copper ion transport [GO:0015679]; response to copper ion [GO:0046688]; response to nutrient [GO:0007584]	copper ion binding [GO:0005507]; ferroxidase activity [GO:0004322]	anchored component of plasma membrane [GO:0046658]; extracellular space [GO:0005615]	10	3	15	6	13	4
P85968	P85968	6PGD_RAT	483	6-phosphogluconate dehydrogenase, decarboxylating (EC 1.1.1.44)	carbohydrate metabolic process [GO:0005975]; D-gluconate metabolic process [GO:0019521]; NADP metabolic process [GO:0006739]; pentose-phosphate shunt [GO:0006098]; pentose-phosphate shunt, oxidative branch [GO:0009051]	carbohydrate binding [GO:0030246]; carboxylic acid binding [GO:0031406]; NADP binding [GO:0050661]; phosphogluconate dehydrogenase (decarboxylating) activity [GO:0004616]	cytoplasm [GO:0005737]; intracellular membrane-bounded organelle [GO:0043231]	10	2	15	4	9	2
P02651	P02651	APOA4_RAT	391	Apolipoprotein A-IV (Apo-AIV) (ApoA-IV) (Apolipoprotein A4)	cholesterol biosynthetic process [GO:0006695]; cholesterol efflux [GO:0033344]; cholesterol homeostasis [GO:0042632]; high-density lipoprotein particle assembly [GO:0034380]; lipid transport [GO:0006869]; lipoprotein metabolic process [GO:0042157]; peripheral nervous system axon regeneration [GO:0014012]; phosphatidylcholine metabolic process [GO:0046470]; phospholipid efflux [GO:0033700]; positi…	cholesterol binding [GO:0015485]; cholesterol transporter activity [GO:0017127]; phosphatidylcholine binding [GO:0031210]; phosphatidylcholine-sterol O-acyltransferase activator activity [GO:0060228]	blood microparticle [GO:0072562]; chylomicron [GO:0042627]; high-density lipoprotein particle [GO:0034364]	9	4	15	7	12	6
P04762	P04762	CATA_RAT	527	Catalase (EC 1.11.1.6)	aerobic respiration [GO:0009060]; aging [GO:0007568]; cellular response to growth factor stimulus [GO:0071363]; cholesterol metabolic process [GO:0008203]; hemoglobin metabolic process [GO:0020027]; hydrogen peroxide catabolic process [GO:0042744]; kidney development [GO:0001822]; negative regulation of apoptotic process [GO:0043066]; negative regulation of NF-kappaB transcription factor activity…	aminoacylase activity [GO:0004046]; catalase activity [GO:0004096]; heme binding [GO:0020037]; metal ion binding [GO:0046872]; NADP binding [GO:0050661]	cytosol [GO:0005829]; endoplasmic reticulum [GO:0005783]; extracellular exosome [GO:0070062]; extracellular space [GO:0005615]; focal adhesion [GO:0005925]; Golgi apparatus [GO:0005794]; lysosome [GO:0005764]; mitochondrial intermembrane space [GO:0005758]; peroxisomal membrane [GO:0005778]; peroxisome [GO:0005777]; plasma membrane [GO:0005886]	21	14	14	6	13	8
P01946	P01946	HBA_RAT	142	Hemoglobin subunit alpha-1/2 (Alpha-1/2-globin) (Hemoglobin alpha-1/2 chain)	negative regulation of blood pressure [GO:0045776]; regulation of sensory perception of pain [GO:0051930]	beta-amyloid binding [GO:0001540]; heme binding [GO:0020037]; iron ion binding [GO:0005506]; oxygen binding [GO:0019825]; oxygen transporter activity [GO:0005344]	hemoglobin complex [GO:0005833]; synapse [GO:0045202]	14	14	14	10	12	8
P24090	P24090	FETUA_RAT	352	Alpha-2-HS-glycoprotein (59 kDa bone sialic acid-containing protein) (BSP) (Fetuin-A) (Glycoprotein PP63)	acute-phase response [GO:0006953]; animal organ regeneration [GO:0031100]; cellular response to insulin stimulus [GO:0032869]; cerebral cortex development [GO:0021987]; male gonad development [GO:0008584]; negative regulation of bone mineralization [GO:0030502]; negative regulation of cell growth [GO:0030308]; negative regulation of insulin receptor signaling pathway [GO:0046627]; positive regula…	cysteine-type endopeptidase inhibitor activity [GO:0004869]; endopeptidase inhibitor activity [GO:0004866]; kinase inhibitor activity [GO:0019210]; receptor signaling protein tyrosine kinase inhibitor activity [GO:0030294]	blood microparticle [GO:0072562]; extracellular matrix [GO:0031012]; extracellular space [GO:0005615]; protein complex [GO:0043234]	14	12	14	11	14	12
P62260	P62260	1433E_RAT	255	14-3-3 protein epsilon (14-3-3E) (Mitochondrial import stimulation factor L subunit) (MSF L)	cell-cell adhesion [GO:0098609]; cerebral cortex development [GO:0021987]; hippocampus development [GO:0021766]; negative regulation of peptidyl-serine dephosphorylation [GO:1902309]; neuron migration [GO:0001764]; protein targeting [GO:0006605]; regulation of membrane repolarization [GO:0060306]; regulation of potassium ion transmembrane transporter activity [GO:1901016]; signal transduction [GO…	enzyme binding [GO:0019899]; poly(A) RNA binding [GO:0044822]; potassium channel regulator activity [GO:0015459]; protein complex binding [GO:0032403]; protein kinase C inhibitor activity [GO:0008426]	axon [GO:0030424]; cell-cell adherens junction [GO:0005913]; extracellular exosome [GO:0070062]; focal adhesion [GO:0005925]; kinesin complex [GO:0005871]; melanosome [GO:0042470]; membrane [GO:0016020]; mitochondrion [GO:0005739]	11	8	14	9	13	10
P60711	P60711	ACTB_RAT	375	Actin, cytoplasmic 1 (Beta-actin) [Cleaved into: Actin, cytoplasmic 1, N-terminally processed]	axonogenesis [GO:0007409]; cellular response to electrical stimulus [GO:0071257]; circadian rhythm [GO:0007623]; response to immobilization stress [GO:0035902]; response to mechanical stimulus [GO:0009612]; retina development in camera-type eye [GO:0060041]	ATP binding [GO:0005524]; protein kinase binding [GO:0019901]	axon [GO:0030424]; cytoskeleton [GO:0005856]; cytosol [GO:0005829]; dense body [GO:0097433]; focal adhesion [GO:0005925]; plasma membrane [GO:0005886]; podosome [GO:0002102]; postsynaptic density [GO:0014069]; protein complex [GO:0043234]; stress fiber [GO:0001725]	10	8	14	10	11	7
Q29RW1	Q29RW1	MYH4_RAT	1939	Myosin-4 (Myosin heavy chain 2b) (MyHC-2b) (Myosin heavy chain 4)	muscle structure development [GO:0061061]; response to gravity [GO:0009629]; response to muscle activity [GO:0014850]; response to muscle stretch [GO:0035994]	ATP binding [GO:0005524]; motor activity [GO:0003774]	myofibril [GO:0030016]; myosin filament [GO:0032982]	0	0	14	4	2	1
P16638	P16638	ACLY_RAT	1100	ATP-citrate synthase (EC 2.3.3.8) (ATP-citrate (pro-S-)-lyase) (Citrate cleavage enzyme)	acetyl-CoA biosynthetic process [GO:0006085]; acetyl-CoA metabolic process [GO:0006084]; citrate metabolic process [GO:0006101]; fatty acid biosynthetic process [GO:0006633]; lipid biosynthetic process [GO:0008610]; lipid metabolic process [GO:0006629]	ATP binding [GO:0005524]; ATP citrate synthase activity [GO:0003878]; cofactor binding [GO:0048037]; metal ion binding [GO:0046872]	citrate lyase complex [GO:0009346]; cytosol [GO:0005829]	28	14	13	8	10	3
P07943	P07943	ALDR_RAT	316	Aldose reductase (AR) (EC 1.1.1.21) (Aldehyde reductase)	cellular response to hydrogen peroxide [GO:0070301]; cellular response to methylglyoxal [GO:0097238]; cellular response to peptide [GO:1901653]; daunorubicin metabolic process [GO:0044597]; doxorubicin metabolic process [GO:0044598]; inner medullary collecting duct development [GO:0072061]; maternal process involved in female pregnancy [GO:0060135]; monosaccharide metabolic process [GO:0005996]; …	alditol:NADP+ 1-oxidoreductase activity [GO:0004032]; glyceraldehyde oxidoreductase activity [GO:0043795]	cell projection cytoplasm [GO:0032838]; cytosol [GO:0005829]; extracellular exosome [GO:0070062]; extracellular space [GO:0005615]; mast cell granule [GO:0042629]; nucleoplasm [GO:0005654]; paranodal junction [GO:0033010]; perinuclear region of cytoplasm [GO:0048471]; Schmidt-Lanterman incisure [GO:0043220]; Schwann cell microvillus [GO:0097454]	20	15	13	6	15	8
Q07936	Q07936	ANXA2_RAT	339	Annexin A2 (Annexin II) (Annexin-2) (Calpactin I heavy chain) (Calpactin-1 heavy chain) (Chromobindin-8) (Lipocortin II) (Placental anticoagulant protein IV) (PAP-IV) (Protein I) (p36)	angiogenesis [GO:0001525]; body fluid secretion [GO:0007589]; cell-cell adhesion [GO:0098609]; collagen fibril organization [GO:0030199]; fibrinolysis [GO:0042730]; membrane budding [GO:0006900]; membrane raft assembly [GO:0001765]; negative regulation of low-density lipoprotein particle receptor catabolic process [GO:0032804]; osteoclast development [GO:0036035]; positive regulation of fibroblas…	actin filament binding [GO:0051015]; calcium-dependent phospholipid binding [GO:0005544]; calcium ion binding [GO:0005509]; phosphatidylinositol-4,5-bisphosphate binding [GO:0005546]; phospholipase A2 inhibitor activity [GO:0019834]; poly(A) RNA binding [GO:0044822]; Rab GTPase binding [GO:0017137]; receptor activator activity [GO:0030546]	basement membrane [GO:0005604]; basolateral plasma membrane [GO:0016323]; cell-cell adherens junction [GO:0005913]; cell cortex [GO:0005938]; cell surface [GO:0009986]; cytoplasm [GO:0005737]; cytosol [GO:0005829]; early endosome [GO:0005769]; extracellular exosome [GO:0070062]; extracellular space [GO:0005615]; extrinsic component of plasma membrane [GO:0019897]; late endosome membrane [GO:00319…	20	13	13	3	18	7
P55260	P55260	ANXA4_RAT	319	Annexin A4 (36 kDa zymogen granule membrane-associated protein) (ZAP36) (Annexin IV) (Annexin-4) (Lipocortin IV)	exocytosis [GO:0006887]	calcium-dependent phospholipid binding [GO:0005544]; calcium ion binding [GO:0005509]		15	5	13	7	11	9
Q62952	Q62952	DPYL3_RAT	570	Dihydropyrimidinase-related protein 3 (DRP-3) (Collapsin response mediator protein 4) (CRMP-4) (TOAD-64/Ulip/CRMP) (TUC-4b)	actin crosslink formation [GO:0051764]; actin filament bundle assembly [GO:0051017]; cellular response to cytokine stimulus [GO:0071345]; negative regulation of cell migration [GO:0030336]; negative regulation of neuron projection development [GO:0010977]; neuron development [GO:0048666]; positive regulation of filopodium assembly [GO:0051491]; positive regulation of neuron projection development…	chondroitin sulfate binding [GO:0035374]; hydrolase activity, acting on carbon-nitrogen (but not peptide) bonds [GO:0016810]; SH3 domain binding [GO:0017124]	cell body [GO:0044297]; cytosol [GO:0005829]; extracellular space [GO:0005615]; filamentous actin [GO:0031941]; growth cone [GO:0030426]; lamellipodium [GO:0030027]	15	10	13	6	12	4
B0BNN3	B0BNN3	CAH1_RAT	261	Carbonic anhydrase 1 (EC 4.2.1.1) (Carbonate dehydratase I) (Carbonic anhydrase I) (CA-I)	one-carbon metabolic process [GO:0006730]	arylesterase activity [GO:0004064]; carbonate dehydratase activity [GO:0004089]; zinc ion binding [GO:0008270]	cytoplasm [GO:0005737]; extracellular exosome [GO:0070062]	14	12	13	6	10	3
P10719	P10719	ATPB_RAT	529	ATP synthase subunit beta, mitochondrial (EC 3.6.3.14)	ATP metabolic process [GO:0046034]; ATP synthesis coupled proton transport [GO:0015986]; receptor-mediated endocytosis [GO:0006898]	ATPase activity [GO:0016887]; ATP binding [GO:0005524]; calcium ion binding [GO:0005509]; lipoprotein particle receptor activity [GO:0030228]; proton-transporting ATP synthase activity, rotational mechanism [GO:0046933]	mitochondrial inner membrane [GO:0005743]; mitochondrial proton-transporting ATP synthase complex [GO:0005753]; mitochondrial proton-transporting ATP synthase complex, catalytic core F(1) [GO:0000275]; mitochondrion [GO:0005739]; proton-transporting ATP synthase complex, catalytic core F(1) [GO:0045261]	14	8	13	6	10	4
P45592	P45592	COF1_RAT	166	Cofilin-1 (Cofilin, non-muscle isoform)	actin filament depolymerization [GO:0030042]; cell projection organization [GO:0030030]; cytoskeleton organization [GO:0007010]; negative regulation of cell size [GO:0045792]; protein import into nucleus [GO:0006606]; regulation of cell morphogenesis [GO:0022604]; regulation of dendritic spine morphogenesis [GO:0061001]	actin binding [GO:0003779]; actin filament binding [GO:0051015]; phosphatidylinositol bisphosphate binding [GO:1902936]	actin cytoskeleton [GO:0015629]; cell leading edge [GO:0031252]; cytoplasm [GO:0005737]; lamellipodium [GO:0030027]; lamellipodium membrane [GO:0031258]; nuclear matrix [GO:0016363]; ruffle membrane [GO:0032587]	13	8	13	7	9	5
P08649	P08649	CO4_RAT	1737	Complement C4 [Cleaved into: Complement C4 beta chain; Complement C4 alpha chain; C4a anaphylatoxin; Complement C4 gamma chain]	complement activation [GO:0006956]; complement activation, classical pathway [GO:0006958]; inflammatory response [GO:0006954]; innate immune response [GO:0045087]	endopeptidase inhibitor activity [GO:0004866]	axon [GO:0030424]; cell junction [GO:0030054]; dendrite [GO:0030425]; extracellular region [GO:0005576]; extracellular space [GO:0005615]; synapse [GO:0045202]	10	3	13	7	11	3
Q62930	Q62930	CO9_RAT	554	Complement component C9	blood coagulation [GO:0007596]; complement activation, alternative pathway [GO:0006957]; complement activation, classical pathway [GO:0006958]; cytolysis [GO:0019835]		extracellular region [GO:0005576]; membrane attack complex [GO:0005579]	2	1	13	5	8	4
Q03626	Q03626	MUG1_RAT	1487	Murinoglobulin-1 (Alpha-1 inhibitor 3 variant I) (Alpha-X protein)	acute-phase response [GO:0006953]; inflammatory response [GO:0006954]	peptidase inhibitor activity [GO:0030414]; serine-type endopeptidase inhibitor activity [GO:0004867]	extracellular space [GO:0005615]	18	10	12	10	17	7
P50398	P50398	GDIA_RAT	447	Rab GDP dissociation inhibitor alpha (Rab GDI alpha) (Guanosine diphosphate dissociation inhibitor 1) (GDI-1)	negative regulation of axonogenesis [GO:0050771]; negative regulation of protein targeting to membrane [GO:0090315]; protein transport [GO:0015031]; Rab protein signal transduction [GO:0032482]; response to calcium ion [GO:0051592]	GTPase activator activity [GO:0005096]; oxidoreductase activity [GO:0016491]; Rab GDP-dissociation inhibitor activity [GO:0005093]; Rab GTPase binding [GO:0017137]	Golgi apparatus [GO:0005794]; midbody [GO:0030496]; myelin sheath [GO:0043209]; neuron projection [GO:0043005]; protein complex [GO:0043234]	17	13	12	6	12	7
P04642	P04642	LDHA_RAT	332	L-lactate dehydrogenase A chain (LDH-A) (EC 1.1.1.27) (LDH muscle subunit) (LDH-M)	carbohydrate metabolic process [GO:0005975]; cell-cell adhesion [GO:0098609]; lactate metabolic process [GO:0006089]; NAD metabolic process [GO:0019674]; positive regulation of apoptotic process [GO:0043065]; post-embryonic animal organ development [GO:0048569]; response to cAMP [GO:0051591]; response to drug [GO:0042493]; response to estrogen [GO:0043627]; response to glucose [GO:0009749]; respo…	identical protein binding [GO:0042802]; kinase binding [GO:0019900]; lactate dehydrogenase activity [GO:0004457]; L-lactate dehydrogenase activity [GO:0004459]; NAD binding [GO:0051287]	cell-cell adherens junction [GO:0005913]; cytoplasm [GO:0005737]; extracellular exosome [GO:0070062]; membrane [GO:0016020]; nucleus [GO:0005634]	16	5	12	3	14	5
P41562	P41562	IDHC_RAT	414	Isocitrate dehydrogenase [NADP] cytoplasmic (IDH) (EC 1.1.1.42) (Cytosolic NADP-isocitrate dehydrogenase) (IDP) (NADP(+)-specific ICDH) (Oxalosuccinate decarboxylase)	2-oxoglutarate metabolic process [GO:0006103]; cell-cell adhesion [GO:0098609]; female gonad development [GO:0008585]; glutathione metabolic process [GO:0006749]; glyoxylate cycle [GO:0006097]; isocitrate metabolic process [GO:0006102]; regulation of phospholipid biosynthetic process [GO:0071071]; regulation of phospholipid catabolic process [GO:0060696]; response to organic cyclic compound [GO:0…	isocitrate dehydrogenase (NADP+) activity [GO:0004450]; magnesium ion binding [GO:0000287]; NAD binding [GO:0051287]; NADP binding [GO:0050661]	cell-cell adherens junction [GO:0005913]; cytosol [GO:0005829]; extracellular exosome [GO:0070062]; mitochondrion [GO:0005739]; peroxisome [GO:0005777]	15	9	12	4	14	6
P10760	P10760	SAHH_RAT	432	Adenosylhomocysteinase (AdoHcyase) (EC 3.3.1.1) (S-adenosyl-L-homocysteine hydrolase)	chronic inflammatory response to antigenic stimulus [GO:0002439]; circadian sleep/wake cycle [GO:0042745]; homocysteine biosynthetic process [GO:0071268]; one-carbon metabolic process [GO:0006730]; response to hypoxia [GO:0001666]; response to nutrient [GO:0007584]; S-adenosylhomocysteine catabolic process [GO:0019510]; S-adenosylmethionine cycle [GO:0033353]; selenium compound metabolic process …	adenosylhomocysteinase activity [GO:0004013]; adenosylselenohomocysteinase activity [GO:0098604]; adenyl nucleotide binding [GO:0030554]; identical protein binding [GO:0042802]; NAD binding [GO:0051287]	cytosol [GO:0005829]; extracellular exosome [GO:0070062]; melanosome [GO:0042470]; neuron projection [GO:0043005]; nucleus [GO:0005634]	13	8	12	6	14	5
P51886	P51886	LUM_RAT	338	Lumican (Keratan sulfate proteoglycan lumican) (KSPG lumican)	cartilage development [GO:0051216]; collagen fibril organization [GO:0030199]; positive regulation of transcription from RNA polymerase II promoter [GO:0045944]; positive regulation of transforming growth factor beta1 production [GO:0032914]; response to growth factor [GO:0070848]; response to organic cyclic compound [GO:0014070]; visual perception [GO:0007601]	collagen binding [GO:0005518]	extracellular exosome [GO:0070062]; extracellular space [GO:0005615]; fibrillar collagen trimer [GO:0005583]; proteinaceous extracellular matrix [GO:0005578]	13	11	12	9	12	5
P10111	P10111	PPIA_RAT	164	Peptidyl-prolyl cis-trans isomerase A (PPIase A) (EC 5.2.1.8) (Cyclophilin A) (Cyclosporin A-binding protein) (Rotamase A) (p1B15) (p31) [Cleaved into: Peptidyl-prolyl cis-trans isomerase A, N-terminally processed]	negative regulation of protein phosphatase type 2B activity [GO:0032513]; protein folding [GO:0006457]; protein peptidyl-prolyl isomerization [GO:0000413]; regulation of viral genome replication [GO:0045069]	cyclosporin A binding [GO:0016018]; peptidyl-prolyl cis-trans isomerase activity [GO:0003755]	cytosol [GO:0005829]; extracellular region [GO:0005576]; nucleus [GO:0005634]	11	7	12	7	10	5
P31044	P31044	PEBP1_RAT	187	Phosphatidylethanolamine-binding protein 1 (PEBP-1) (23 kDa morphine-binding protein) (HCNPpp) (P23K) [Cleaved into: Hippocampal cholinergic neurostimulating peptide (HCNP)]	aging [GO:0007568]; eating behavior [GO:0042755]; hippocampus development [GO:0021766]; MAPK cascade [GO:0000165]; negative regulation of MAPK cascade [GO:0043409]; negative regulation of protein phosphorylation [GO:0001933]; positive regulation of acetylcholine metabolic process [GO:0060409]; positive regulation of cAMP-mediated signaling [GO:0043950]; positive regulation of mitotic nuclear divi…	ATP binding [GO:0005524]; kinase binding [GO:0019900]; lipid binding [GO:0008289]; mitogen-activated protein kinase binding [GO:0051019]; protein kinase binding [GO:0019901]; receptor binding [GO:0005102]; serine-type endopeptidase inhibitor activity [GO:0004867]	apical part of cell [GO:0045177]; axon terminus [GO:0043679]; cell surface [GO:0009986]; cytoplasm [GO:0005737]; extracellular space [GO:0005615]; Golgi apparatus [GO:0005794]; mitochondrial outer membrane [GO:0005741]; mitochondrion [GO:0005739]; myelin sheath [GO:0043209]; neuronal cell body [GO:0043025]; neuron projection [GO:0043005]; rough endoplasmic reticulum [GO:0005791]; synaptic vesicle…	11	12	12	8	9	6
O88767	O88767	PARK7_RAT	189	Protein deglycase DJ-1 (EC 3.1.2.-) (EC 3.5.1.-) (Contraception-associated protein 1) (Protein CAP1) (Fertility protein SP22) (Parkinson disease protein 7 homolog)	autophagy [GO:0006914]; cellular response to glyoxal [GO:0036471]; cellular response to hydrogen peroxide [GO:0070301]; cellular response to oxidative stress [GO:0034599]; detoxification of copper ion [GO:0010273]; detoxification of mercury ion [GO:0050787]; fertilization [GO:0009566]; glycolate biosynthetic process [GO:0046295]; hydrogen peroxide metabolic process [GO:0042743]; inflammatory resp…	androgen receptor binding [GO:0050681]; copper ion binding [GO:0005507]; cupric ion binding [GO:1903135]; cuprous ion binding [GO:1903136]; cytokine binding [GO:0019955]; glyoxalase III activity [GO:0019172]; L-dopa decarboxylase activator activity [GO:0036478]; mercury ion binding [GO:0045340]; mRNA binding [GO:0003729]; peptidase activity [GO:0008233]; protein deglycase activity [GO:0036524]; p…	axon [GO:0030424]; cytoplasm [GO:0005737]; cytosol [GO:0005829]; extracellular exosome [GO:0070062]; membrane raft [GO:0045121]; mitochondrion [GO:0005739]; nucleus [GO:0005634]; plasma membrane [GO:0005886]; PML body [GO:0016605]	10	7	12	7	10	4
P08934	P08934	KNG1_RAT	639	Kininogen-1 [Cleaved into: Kininogen-1 heavy chain; Bradykinin; Kininogen-1 light chain]	blood coagulation [GO:0007596]; Factor XII activation [GO:0002542]; inflammatory response [GO:0006954]; negative regulation of blood coagulation [GO:0030195]; negative regulation of lymphocyte proliferation [GO:0050672]; negative regulation of MAP kinase activity [GO:0043407]; negative regulation of proteolysis [GO:0045861]; negative regulation of T cell proliferation [GO:0042130]; positive regul…	cysteine-type endopeptidase inhibitor activity [GO:0004869]; protease binding [GO:0002020]	blood microparticle [GO:0072562]; extracellular space [GO:0005615]; intracellular membrane-bounded organelle [GO:0043231]; perikaryon [GO:0043204]	10	8	12	6	8	5
P61983	P61983	1433G_RAT	247	14-3-3 protein gamma [Cleaved into: 14-3-3 protein gamma, N-terminally processed]	cellular response to insulin stimulus [GO:0032869]; protein targeting [GO:0006605]; regulation of neuron differentiation [GO:0045664]; regulation of synaptic plasticity [GO:0048167]; signal transduction [GO:0007165]	actin binding [GO:0003779]; enzyme regulator activity [GO:0030234]; insulin-like growth factor receptor binding [GO:0005159]; poly(A) RNA binding [GO:0044822]; protein kinase C binding [GO:0005080]; receptor tyrosine kinase binding [GO:0030971]	cytoplasm [GO:0005737]; extracellular exosome [GO:0070062]; focal adhesion [GO:0005925]; membrane [GO:0016020]; myelin sheath [GO:0043209]; vesicle [GO:0031982]	9	5	12	5	8	4
Q5XFX0	Q5XFX0	TAGL2_RAT	199	Transgelin-2	cell-cell adhesion [GO:0098609]; epithelial cell differentiation [GO:0030855]		cell-cell adherens junction [GO:0005913]; extracellular exosome [GO:0070062]	9	7	12	6	10	6
Q68FR6	Q68FR6	EF1G_RAT	437	Elongation factor 1-gamma (EF-1-gamma) (eEF-1B gamma)	cell-cell adhesion [GO:0098609]; glutathione metabolic process [GO:0006749]; response to virus [GO:0009615]	glutathione transferase activity [GO:0004364]; translation elongation factor activity [GO:0003746]	cell-cell adherens junction [GO:0005913]; cytoplasm [GO:0005737]; endoplasmic reticulum [GO:0005783]; extracellular exosome [GO:0070062]; membrane [GO:0016020]; nucleus [GO:0005634]	3	2	12	2	12	4
O35077	O35077	GPDA_RAT	349	Glycerol-3-phosphate dehydrogenase [NAD(+)], cytoplasmic (GPD-C) (GPDH-C) (EC 1.1.1.8)	carbohydrate metabolic process [GO:0005975]; cellular response to cAMP [GO:0071320]; cellular response to tumor necrosis factor [GO:0071356]; gluconeogenesis [GO:0006094]; glycerol-3-phosphate catabolic process [GO:0046168]; glycerol-3-phosphate metabolic process [GO:0006072]; glycerolipid metabolic process [GO:0046486]; glycerophosphate shuttle [GO:0006127]; NADH metabolic process [GO:0006734]; …	glycerol-3-phosphate dehydrogenase [NAD+] activity [GO:0004367]; glycerol-3-phosphate dehydrogenase activity [GO:0004368]; NAD binding [GO:0051287]	cytosol [GO:0005829]; extracellular exosome [GO:0070062]; glycerol-3-phosphate dehydrogenase complex [GO:0009331]; mitochondrion [GO:0005739]	17	5	11	4	15	9
Q6P7Q4	Q6P7Q4	LGUL_RAT	184	Lactoylglutathione lyase (EC 4.4.1.5) (Aldoketomutase) (Glyoxalase I) (Glx I) (Ketone-aldehyde mutase) (Methylglyoxalase) (S-D-lactoylglutathione methylglyoxal lyase)	carbohydrate metabolic process [GO:0005975]; glutathione metabolic process [GO:0006749]; methylglyoxal metabolic process [GO:0009438]; negative regulation of apoptotic process [GO:0043066]; osteoclast differentiation [GO:0030316]; regulation of transcription from RNA polymerase II promoter [GO:0006357]	lactoylglutathione lyase activity [GO:0004462]; zinc ion binding [GO:0008270]	extracellular exosome [GO:0070062]	11	6	11	4	9	4
Q63270	Q63270	ACOC_RAT	889	Cytoplasmic aconitate hydratase (Aconitase) (EC 4.2.1.3) (Citrate hydro-lyase) (Iron regulatory protein 1) (IRP1) (Iron-responsive element-binding protein 1) (IRE-BP 1)	cellular iron ion homeostasis [GO:0006879]; citrate metabolic process [GO:0006101]; liver development [GO:0001889]; response to iron(II) ion [GO:0010040]; tricarboxylic acid cycle [GO:0006099]	4 iron, 4 sulfur cluster binding [GO:0051539]; aconitate hydratase activity [GO:0003994]; iron-responsive element binding [GO:0030350]; iron-sulfur cluster binding [GO:0051536]; metal ion binding [GO:0046872]; mRNA 5'-UTR binding [GO:0048027]; RNA binding [GO:0003723]	cytosol [GO:0005829]; endoplasmic reticulum [GO:0005783]; Golgi apparatus [GO:0005794]; intracellular membrane-bounded organelle [GO:0043231]	10	7	11	5	14	5
Q9WUW3	Q9WUW3	CFAI_RAT	604	Complement factor I (EC 3.4.21.45) (C3B/C4B inactivator) [Cleaved into: Complement factor I heavy chain; Complement factor I light chain]	cellular response to interleukin-6 [GO:0071354]; complement activation, classical pathway [GO:0006958]; innate immune response [GO:0045087]	metal ion binding [GO:0046872]; scavenger receptor activity [GO:0005044]; serine-type endopeptidase activity [GO:0004252]	extracellular space [GO:0005615]; membrane [GO:0016020]; nucleus [GO:0005634]	10	5	11	8	9	5
A7VJC2	A7VJC2	ROA2_RAT	353	Heterogeneous nuclear ribonucleoproteins A2/B1 (hnRNP A2/B1)	G-quadruplex DNA unwinding [GO:0044806]; lung development [GO:0030324]; male gonad development [GO:0008584]; miRNA transport [GO:1990428]; mRNA export from nucleus [GO:0006406]; mRNA splicing, via spliceosome [GO:0000398]; oligodendrocyte differentiation [GO:0048709]; positive regulation of telomerase RNA reverse transcriptase activity [GO:1905663]; positive regulation of telomere maintenance via…	DNA polymerase binding [GO:0070182]; G-rich strand telomeric DNA binding [GO:0098505]; miRNA binding [GO:0035198]; mRNA 3'-UTR binding [GO:0003730]; mRNA CDS binding [GO:1990715]; N6-methyladenosine-containing RNA binding [GO:1990247]; nucleotide binding [GO:0000166]; regulatory region RNA binding [GO:0001069]; RNA binding [GO:0003723]; single-stranded telomeric DNA binding [GO:0043047]	Cajal body [GO:0015030]; chromatin [GO:0000785]; chromosome, telomeric region [GO:0000781]; cytoplasm [GO:0005737]; extracellular exosome [GO:0070062]; intracellular ribonucleoprotein complex [GO:0030529]; neuronal cell body [GO:0043025]; neuronal ribonucleoprotein granule [GO:0071598]; neuron projection [GO:0043005]; nuclear matrix [GO:0016363]; nucleus [GO:0005634]; perikaryon [GO:0043204]; spl…	9	3	11	6	7	6
P01015	P01015	ANGT_RAT	477	Angiotensinogen (Serpin A8) [Cleaved into: Angiotensin-1 (Angiotensin 1-10) (Angiotensin I) (Ang I); Angiotensin-2 (Angiotensin 1-8) (Angiotensin II) (Ang II); Angiotensin-3 (Angiotensin 2-8) (Angiotensin III) (Ang III) (Des-Asp[1]-angiotensin II); Angiotensin-4 (Angiotensin 3-8) (Angiotensin IV) (Ang IV); Angiotensin 1-9; Angiotensin 1-7; Angiotensin 1-5; Angiotensin 1-4]	activation of phospholipase C activity [GO:0007202]; aging [GO:0007568]; angiotensin-activated signaling pathway [GO:0038166]; angiotensin-mediated drinking behavior [GO:0003051]; artery smooth muscle contraction [GO:0014824]; catenin import into nucleus [GO:0035411]; cell growth involved in cardiac muscle cell development [GO:0061049]; cell surface receptor signaling pathway [GO:0007166]; cellul…	angiotensin receptor binding [GO:0031701]; hormone activity [GO:0005179]; receptor agonist activity [GO:0048018]; serine-type endopeptidase inhibitor activity [GO:0004867]; type 1 angiotensin receptor binding [GO:0031702]; type 2 angiotensin receptor binding [GO:0031703]	blood microparticle [GO:0072562]; cytoplasm [GO:0005737]; extracellular exosome [GO:0070062]; extracellular space [GO:0005615]	7	3	11	2	7	3
P18292	P18292	THRB_RAT	617	Prothrombin (EC 3.4.21.5) (Coagulation factor II) [Cleaved into: Activation peptide fragment 1; Activation peptide fragment 2; Thrombin light chain; Thrombin heavy chain]	acute-phase response [GO:0006953]; blood coagulation [GO:0007596]; cellular response to mechanical stimulus [GO:0071260]; positive regulation of blood coagulation [GO:0030194]; response to inactivity [GO:0014854]; response to Thyroglobulin triiodothyronine [GO:1904016]; response to thyrotropin-releasing hormone [GO:1905225]; response to thyroxine [GO:0097068]	calcium ion binding [GO:0005509]; serine-type endopeptidase activity [GO:0004252]	extracellular matrix [GO:0031012]; extracellular space [GO:0005615]	7	6	11	5	9	5
P30009	P30009	MARCS_RAT	309	Myristoylated alanine-rich C-kinase substrate (MARCKS) (Protein kinase C substrate 80 kDa protein)	actin filament organization [GO:0007015]; activation of phospholipase D activity [GO:0031584]; brain development [GO:0007420]; cell-substrate adhesion [GO:0031589]; intracellular protein transport [GO:0006886]; positive regulation of dendritic spine morphogenesis [GO:0061003]; positive regulation of glucose import in response to insulin stimulus [GO:2001275]; positive regulation of neuron project…	phosphatidylserine binding [GO:0001786]; phospholipid binding [GO:0005543]	axon terminus [GO:0043679]; bleb [GO:0032059]; chromatoid body [GO:0033391]; cytoplasm [GO:0005737]; cytosol [GO:0005829]; dendritic branch [GO:0044307]; dendritic spine [GO:0043197]; growth cone [GO:0030426]; lysosome [GO:0005764]; membrane [GO:0016020]; outer dense fiber [GO:0001520]; plasma membrane [GO:0005886]; synapse [GO:0045202]	5	6	11	8	10	10
P97536	P97536	CAND1_RAT	1230	Cullin-associated NEDD8-dissociated protein 1 (Cullin-associated and neddylation-dissociated protein 1) (TBP-interacting protein of 120 kDa A) (TBP-interacting protein 120A) (p120 CAND1)	cell differentiation [GO:0030154]; negative regulation of catalytic activity [GO:0043086]; positive regulation of RNA polymerase II transcriptional preinitiation complex assembly [GO:0045899]; positive regulation of transcription, DNA-templated [GO:0045893]; protein ubiquitination [GO:0016567]; SCF complex assembly [GO:0010265]; transcription, DNA-templated [GO:0006351]	TBP-class protein binding [GO:0017025]	cullin-RING ubiquitin ligase complex [GO:0031461]; cytoplasm [GO:0005737]; extracellular exosome [GO:0070062]; Golgi apparatus [GO:0005794]; membrane [GO:0016020]; nucleoplasm [GO:0005654]; nucleus [GO:0005634]; ubiquitin ligase complex [GO:0000151]	1	0	11	5	9	2
P53534	P53534	PYGB_RAT	838	Glycogen phosphorylase, brain form (EC 2.4.1.1) (Fragment)	glycogen catabolic process [GO:0005980]; glycogen metabolic process [GO:0005977]	carbohydrate binding [GO:0030246]; drug binding [GO:0008144]; glycogen phosphorylase activity [GO:0008184]; protein homodimerization activity [GO:0042803]; pyridoxal phosphate binding [GO:0030170]	axon [GO:0030424]; cytoplasm [GO:0005737]	18	12	10	3	7	8
O88989	O88989	MDHC_RAT	334	Malate dehydrogenase, cytoplasmic (EC 1.1.1.37) (Cytosolic malate dehydrogenase)	carbohydrate metabolic process [GO:0005975]; malate metabolic process [GO:0006108]; NADH metabolic process [GO:0006734]; NAD metabolic process [GO:0019674]; oxaloacetate metabolic process [GO:0006107]; tricarboxylic acid cycle [GO:0006099]	L-malate dehydrogenase activity [GO:0030060]; malate dehydrogenase activity [GO:0016615]; NAD binding [GO:0051287]	centrosome [GO:0005813]; cytosol [GO:0005829]; extracellular exosome [GO:0070062]; extracellular space [GO:0005615]; mitochondrion [GO:0005739]; myelin sheath [GO:0043209]	15	10	10	6	9	4
P27139	P27139	CAH2_RAT	260	Carbonic anhydrase 2 (EC 4.2.1.1) (Carbonate dehydratase II) (Carbonic anhydrase II) (CA-II)	angiotensin-activated signaling pathway [GO:0038166]; carbon dioxide transport [GO:0015670]; cellular response to fluid shear stress [GO:0071498]; kidney development [GO:0001822]; morphogenesis of an epithelium [GO:0002009]; odontogenesis of dentin-containing tooth [GO:0042475]; one-carbon metabolic process [GO:0006730]; osteoclast differentiation [GO:0030316]; positive regulation of bone resorpt…	arylesterase activity [GO:0004064]; carbonate dehydratase activity [GO:0004089]; zinc ion binding [GO:0008270]	apical part of cell [GO:0045177]; axon [GO:0030424]; basolateral plasma membrane [GO:0016323]; cytoplasm [GO:0005737]; cytosol [GO:0005829]; extracellular exosome [GO:0070062]; extracellular space [GO:0005615]; microvillus [GO:0005902]; myelin sheath [GO:0043209]; plasma membrane [GO:0005886]	15	12	10	6	5	3
P42123	P42123	LDHB_RAT	334	L-lactate dehydrogenase B chain (LDH-B) (EC 1.1.1.27) (LDH heart subunit) (LDH-H)	carbohydrate metabolic process [GO:0005975]; lactate metabolic process [GO:0006089]; NAD metabolic process [GO:0019674]	identical protein binding [GO:0042802]; kinase binding [GO:0019900]; lactate dehydrogenase activity [GO:0004457]; L-lactate dehydrogenase activity [GO:0004459]; NAD binding [GO:0051287]	extracellular exosome [GO:0070062]; membrane raft [GO:0045121]; mitochondrion [GO:0005739]; myelin sheath [GO:0043209]	14	10	10	5	11	5
P29315	P29315	RINI_RAT	456	Ribonuclease inhibitor (Ribonuclease/angiogenin inhibitor 1)			cytoplasm [GO:0005737]	13	11	10	4	17	7
P07323	P07323	ENOG_RAT	434	Gamma-enolase (EC 4.2.1.11) (2-phospho-D-glycerate hydro-lyase) (Enolase 2) (Neural enolase) (Neuron-specific enolase) (NSE)	gluconeogenesis [GO:0006094]; glycolytic process [GO:0006096]; response to drug [GO:0042493]; response to estradiol [GO:0032355]; response to organic cyclic compound [GO:0014070]	magnesium ion binding [GO:0000287]; phosphopyruvate hydratase activity [GO:0004634]; protein heterodimerization activity [GO:0046982]; protein homodimerization activity [GO:0042803]	cytoplasm [GO:0005737]; neuron projection [GO:0043005]; phosphopyruvate hydratase complex [GO:0000015]; synaptic membrane [GO:0097060]	11	4	10	4	6	3
Q9EQP5	Q9EQP5	PRELP_RAT	377	Prolargin (Proline-arginine-rich end leucine-rich repeat protein)	cell aging [GO:0007569]	extracellular matrix structural constituent [GO:0005201]; heparin binding [GO:0008201]	extracellular exosome [GO:0070062]; extracellular space [GO:0005615]; proteinaceous extracellular matrix [GO:0005578]	11	6	10	5	10	2
P25113	P25113	PGAM1_RAT	254	Phosphoglycerate mutase 1 (EC 5.4.2.11) (EC 5.4.2.4) (BPG-dependent PGAM 1) (Phosphoglycerate mutase isozyme B) (PGAM-B)	gluconeogenesis [GO:0006094]; glycolytic process [GO:0006096]; regulation of pentose-phosphate shunt [GO:0043456]	2,3-bisphosphoglycerate-dependent phosphoglycerate mutase activity [GO:0046538]; bisphosphoglycerate mutase activity [GO:0004082]; hydrolase activity [GO:0016787]; phosphoglycerate mutase activity [GO:0004619]	cytosol [GO:0005829]; myelin sheath [GO:0043209]; nucleus [GO:0005634]	10	6	10	5	10	5
P27605	P27605	HPRT_RAT	218	Hypoxanthine-guanine phosphoribosyltransferase (HGPRT) (HGPRTase) (EC 2.4.2.8)	adenine salvage [GO:0006168]; brain development [GO:0007420]; cellular response to insulin stimulus [GO:0032869]; GMP catabolic process [GO:0046038]; GMP salvage [GO:0032263]; guanine salvage [GO:0006178]; hypoxanthine metabolic process [GO:0046100]; hypoxanthine salvage [GO:0043103]; IMP metabolic process [GO:0046040]; IMP salvage [GO:0032264]; spermatogenesis [GO:0007283]	guanine phosphoribosyltransferase activity [GO:0052657]; hypoxanthine phosphoribosyltransferase activity [GO:0004422]; magnesium ion binding [GO:0000287]; nucleotide binding [GO:0000166]	cytosol [GO:0005829]	10	9	10	8	11	5
Q6AYC4	Q6AYC4	CAPG_RAT	349	Macrophage-capping protein (Actin regulatory protein CAP-G)	barbed-end actin filament capping [GO:0051016]; cell-cell adhesion [GO:0098609]		cell-cell adherens junction [GO:0005913]; centriole [GO:0005814]; extracellular exosome [GO:0070062]; Flemming body [GO:0090543]; melanosome [GO:0042470]; mitotic spindle [GO:0072686]; nucleolus [GO:0005730]; nucleoplasm [GO:0005654]	10	4	10	6	10	6
P04906	P04906	GSTP1_RAT	210	Glutathione S-transferase P (EC 2.5.1.18) (Chain 7) (GST 7-7) (GST class-pi)	animal organ regeneration [GO:0031100]; cellular response to cell-matrix adhesion [GO:0071460]; cellular response to epidermal growth factor stimulus [GO:0071364]; cellular response to glucocorticoid stimulus [GO:0071385]; cellular response to insulin stimulus [GO:0032869]; cellular response to lipopolysaccharide [GO:0071222]; common myeloid progenitor cell proliferation [GO:0035726]; glutathione…	dinitrosyl-iron complex binding [GO:0035731]; drug binding [GO:0008144]; glutathione binding [GO:0043295]; glutathione peroxidase activity [GO:0004602]; glutathione transferase activity [GO:0004364]; JUN kinase binding [GO:0008432]; kinase regulator activity [GO:0019207]; protein kinase binding [GO:0019901]; S-nitrosoglutathione binding [GO:0035730]	cytoplasm [GO:0005737]; cytosol [GO:0005829]; extracellular exosome [GO:0070062]; extracellular space [GO:0005615]; intracellular [GO:0005622]; mitochondrion [GO:0005739]; nucleus [GO:0005634]; plasma membrane [GO:0005886]; protein complex [GO:0043234]; TRAF2-GSTP1 complex [GO:0097057]	9	5	10	3	8	1
P62963	P62963	PROF1_RAT	140	Profilin-1 (Profilin I)	actin polymerization or depolymerization [GO:0008154]; cell-cell adhesion [GO:0098609]; cellular response to growth factor stimulus [GO:0071363]; negative regulation of actin filament polymerization [GO:0030837]; negative regulation of stress fiber assembly [GO:0051497]; neural tube closure [GO:0001843]; positive regulation of actin filament polymerization [GO:0030838]; positive regulation of ATP…	actin binding [GO:0003779]; adenyl-nucleotide exchange factor activity [GO:0000774]; phosphatidylinositol-4,5-bisphosphate binding [GO:0005546]; poly(A) RNA binding [GO:0044822]; receptor binding [GO:0005102]	blood microparticle [GO:0072562]; cell-cell adherens junction [GO:0005913]; cell cortex [GO:0005938]; cytoplasm [GO:0005737]; cytoskeleton [GO:0005856]; extracellular exosome [GO:0070062]; focal adhesion [GO:0005925]; membrane [GO:0016020]; neuron projection [GO:0043005]; nucleus [GO:0005634]; synapse [GO:0045202]	9	6	10	4	8	4
P63102	P63102	1433Z_RAT	245	14-3-3 protein zeta/delta (Mitochondrial import stimulation factor S1 subunit) (Protein kinase C inhibitor protein 1) (KCIP-1)	histamine secretion by mast cell [GO:0002553]; protein targeting to mitochondrion [GO:0006626]; response to drug [GO:0042493]	protein complex binding [GO:0032403]; protein domain specific binding [GO:0019904]	cell leading edge [GO:0031252]; mast cell granule [GO:0042629]; melanosome [GO:0042470]; mitochondrion [GO:0005739]; perinuclear region of cytoplasm [GO:0048471]; postsynaptic density [GO:0014069]; protein complex [GO:0043234]	9	9	10	7	9	8
Q9R063	Q9R063	PRDX5_RAT	213	Peroxiredoxin-5, mitochondrial (EC 1.11.1.15) (Antioxidant enzyme B166) (AOEB166) (PLP) (Peroxiredoxin V) (Prx-V) (Peroxisomal antioxidant enzyme) (Thioredoxin peroxidase PMP20) (Thioredoxin reductase)	cell redox homeostasis [GO:0045454]	peroxidase activity [GO:0004601]; peroxiredoxin activity [GO:0051920]	mitochondrion [GO:0005739]; peroxisome [GO:0005777]	9	6	10	2	8	5
O35244	O35244	PRDX6_RAT	224	Peroxiredoxin-6 (EC 1.11.1.15) (1-Cys peroxiredoxin) (1-Cys PRX) (Acidic calcium-independent phospholipase A2) (aiPLA2) (EC 3.1.1.-) (Antioxidant protein 2) (Non-selenium glutathione peroxidase) (NSGPx) (EC 1.11.1.9) (Thiol-specific antioxidant protein)	cell-cell adhesion [GO:0098609]; cell redox homeostasis [GO:0045454]; hydrogen peroxide catabolic process [GO:0042744]; lipid catabolic process [GO:0016042]	glutathione peroxidase activity [GO:0004602]; hydrolase activity [GO:0016787]; peroxiredoxin activity [GO:0051920]	cell-cell adherens junction [GO:0005913]; cytoplasm [GO:0005737]; cytoplasmic vesicle [GO:0031410]; extracellular exosome [GO:0070062]; extracellular space [GO:0005615]; lysosome [GO:0005764]; membrane [GO:0016020]	8	5	10	5	7	3
Q01177	Q01177	PLMN_RAT	812	Plasminogen (EC 3.4.21.7) [Cleaved into: Plasmin heavy chain A; Activation peptide; Angiostatin; Plasmin heavy chain A, short form; Plasmin light chain B]	blood coagulation [GO:0007596]; fibrinolysis [GO:0042730]; labyrinthine layer blood vessel development [GO:0060716]; mononuclear cell migration [GO:0071674]; muscle cell cellular homeostasis [GO:0046716]; myoblast differentiation [GO:0045445]; proteolysis involved in cellular protein catabolic process [GO:0051603]; tissue regeneration [GO:0042246]; tissue remodeling [GO:0048771]; trophoblast gian…	endopeptidase activity [GO:0004175]; serine-type endopeptidase activity [GO:0004252]	extracellular region [GO:0005576]; extrinsic component of plasma membrane [GO:0019897]; intracellular membrane-bounded organelle [GO:0043231]; plasma membrane [GO:0005886]	7	4	10	3	8	4
Q4V7C7	Q4V7C7	ARP3_RAT	418	Actin-related protein 3 (Actin-like protein 3)	Arp2/3 complex-mediated actin nucleation [GO:0034314]; astrocyte differentiation [GO:0048708]; cellular response to transforming growth factor beta stimulus [GO:0071560]; cellular response to tumor necrosis factor [GO:0071356]; cilium assembly [GO:0060271]; negative regulation of axon extension [GO:0030517]; positive regulation of actin cytoskeleton reorganization [GO:2000251]; positive regulatio…	actin binding [GO:0003779]; ATPase binding [GO:0051117]; ATP binding [GO:0005524]	Arp2/3 protein complex [GO:0005885]; cell-cell junction [GO:0005911]; cell leading edge [GO:0031252]; cytoplasm [GO:0005737]; excitatory synapse [GO:0060076]; Golgi membrane [GO:0000139]; hemidesmosome [GO:0030056]; lamellipodium [GO:0030027]; perinuclear region of cytoplasm [GO:0048471]; podosome [GO:0002102]; tubulobulbar complex [GO:0036284]	7	0	10	5	8	5
P50475	P50475	SYAC_RAT	968	Alanine--tRNA ligase, cytoplasmic (EC 6.1.1.7) (Alanyl-tRNA synthetase) (AlaRS)	alanyl-tRNA aminoacylation [GO:0006419]; cerebellar Purkinje cell layer development [GO:0021680]; endoplasmic reticulum unfolded protein response [GO:0030968]; hair follicle development [GO:0001942]; negative regulation of neuron apoptotic process [GO:0043524]; neuromuscular process controlling balance [GO:0050885]; protein folding [GO:0006457]; response to amino acid [GO:0043200]; tRNA modificat…	alanine-tRNA ligase activity [GO:0004813]; amino acid binding [GO:0016597]; aminoacyl-tRNA editing activity [GO:0002161]; ATP binding [GO:0005524]; metal ion binding [GO:0046872]; tRNA binding [GO:0000049]	cytoplasm [GO:0005737]; cytosol [GO:0005829]; extracellular exosome [GO:0070062]; membrane [GO:0016020]	6	4	10	5	6	3
P61980	P61980	HNRPK_RAT	463	Heterogeneous nuclear ribonucleoprotein K (hnRNP K) (dC stretch-binding protein) (CSBP)	acute-phase response [GO:0006953]; aging [GO:0007568]; camera-type eye development [GO:0043010]; cellular response to amino acid stimulus [GO:0071230]; cellular response to forskolin [GO:1904322]; cellular response to glucose stimulus [GO:0071333]; cellular response to insulin stimulus [GO:0032869]; cellular response to rapamycin [GO:0072752]; central nervous system development [GO:0007417]; cere…	actinin binding [GO:0042805]; ATPase binding [GO:0051117]; core promoter proximal region DNA binding [GO:0001159]; C-rich single-stranded DNA binding [GO:1990829]; double-stranded DNA binding [GO:0003690]; heat shock protein binding [GO:0031072]; lamin binding [GO:0005521]; mRNA 3'-UTR binding [GO:0003730]; mRNA CDS binding [GO:1990715]; pre-mRNA 3'-splice site binding [GO:0030628]; protein domai…	axon terminus [GO:0043679]; cell cortex [GO:0005938]; cell junction [GO:0030054]; cytosol [GO:0005829]; dendritic spine [GO:0043197]; mitochondrion [GO:0005739]; nucleoplasm [GO:0005654]; nucleus [GO:0005634]; podosome [GO:0002102]; postsynaptic density [GO:0014069]; protein-DNA complex [GO:0032993]; spliceosomal complex [GO:0005681]	6	2	10	8	11	8
Q99PS8	Q99PS8	HRG_RAT	525	Histidine-rich glycoprotein (Histidine-proline-rich glycoprotein) (HPRG) (Histidine-rich glycoprotein 1) (HRG1)	defense response to fungus [GO:0050832]; fibrinolysis [GO:0042730]; heme transport [GO:0015886]; negative regulation of angiogenesis [GO:0016525]; negative regulation of blood vessel endothelial cell migration [GO:0043537]; negative regulation of cell adhesion [GO:0007162]; negative regulation of cell adhesion mediated by integrin [GO:0033629]; negative regulation of cell growth [GO:0030308]; neg…	cysteine-type endopeptidase inhibitor activity [GO:0004869]; heme binding [GO:0020037]; heparan sulfate proteoglycan binding [GO:0043395]; heparin binding [GO:0008201]; immunoglobulin binding [GO:0019865]; metal ion binding [GO:0046872]; receptor binding [GO:0005102]; serine-type endopeptidase inhibitor activity [GO:0004867]; zinc ion binding [GO:0008270]	blood microparticle [GO:0072562]; endolysosome [GO:0036019]	6	4	10	4	10	6
P85970	P85970	ARPC2_RAT	300	Actin-related protein 2/3 complex subunit 2 (Arp2/3 complex 34 kDa subunit) (p34-ARC)	Arp2/3 complex-mediated actin nucleation [GO:0034314]; cellular response to hydrogen peroxide [GO:0070301]; cellular response to nerve growth factor stimulus [GO:1990090]; cellular response to phorbol 13-acetate 12-myristate [GO:1904628]; cellular response to platelet-derived growth factor stimulus [GO:0036120]; positive regulation of actin cytoskeleton reorganization [GO:2000251]; positive regul…	actin filament binding [GO:0051015]; AP-1 adaptor complex binding [GO:0035650]; Arp2/3 complex binding [GO:0071933]; ATPase binding [GO:0051117]; glutamate receptor binding [GO:0035254]; kinesin binding [GO:0019894]; protein complex binding [GO:0032403]; structural constituent of cytoskeleton [GO:0005200]	apical dendrite [GO:0097440]; Arp2/3 protein complex [GO:0005885]; axon terminus [GO:0043679]; cell junction [GO:0030054]; cell leading edge [GO:0031252]; cytoplasm [GO:0005737]; dendritic shaft [GO:0043198]; dendritic spine [GO:0043197]; growth cone [GO:0030426]; perikaryon [GO:0043204]; synapse [GO:0045202]	5	1	10	4	7	5
P52296	P52296	IMB1_RAT	875	Importin subunit beta-1 (Karyopherin subunit beta-1) (Nuclear factor p97) (Pore targeting complex 97 kDa subunit) (PTAC97)	NLS-bearing protein import into nucleus [GO:0006607]; protein import into nucleus, docking [GO:0000059]; protein import into nucleus, translocation [GO:0000060]; ribosomal protein import into nucleus [GO:0006610]	kinesin binding [GO:0019894]; nuclear localization sequence binding [GO:0008139]; protein complex binding [GO:0032403]; protein transporter activity [GO:0008565]	cytoplasm [GO:0005737]; nuclear membrane [GO:0031965]; nuclear periphery [GO:0034399]; nuclear pore [GO:0005643]	3	1	10	3	4	3
Q9EPH8	Q9EPH8	PABP1_RAT	636	Polyadenylate-binding protein 1 (PABP-1) (Poly(A)-binding protein 1)	gene silencing by RNA [GO:0031047]; mRNA processing [GO:0006397]; negative regulation of nuclear-transcribed mRNA catabolic process, nonsense-mediated decay [GO:2000623]; nuclear-transcribed mRNA catabolic process, nonsense-mediated decay [GO:0000184]; positive regulation of nuclear-transcribed mRNA catabolic process, deadenylation-dependent decay [GO:1900153]; positive regulation of nuclear-tran…	mRNA binding [GO:0003729]; nucleotide binding [GO:0000166]; poly(A) binding [GO:0008143]	cytoplasmic stress granule [GO:0010494]; dendrite [GO:0030425]; intracellular ribonucleoprotein complex [GO:0030529]; messenger ribonucleoprotein complex [GO:1990124]; spliceosomal complex [GO:0005681]	2	4	10	6	10	2
P46844	P46844	BIEA_RAT	295	Biliverdin reductase A (BVR A) (EC 1.3.1.24) (Biliverdin-IX alpha-reductase)	heme catabolic process [GO:0042167]	biliverdin reductase activity [GO:0004074]; zinc ion binding [GO:0008270]	cytoplasm [GO:0005737]	1	1	10	3	6	1
P68136	P68136	ACTS_RAT	377	Actin, alpha skeletal muscle (Alpha-actin-1)	cell growth [GO:0016049]; mesenchyme migration [GO:0090131]; positive regulation of gene expression [GO:0010628]; response to extracellular stimulus [GO:0009991]; response to lithium ion [GO:0010226]; response to mechanical stimulus [GO:0009612]; response to steroid hormone [GO:0048545]; skeletal muscle fiber adaptation [GO:0043503]; skeletal muscle fiber development [GO:0048741]; skeletal muscle…	ATP binding [GO:0005524]	actin filament [GO:0005884]; blood microparticle [GO:0072562]; cell body [GO:0044297]; cytoplasm [GO:0005737]; extracellular exosome [GO:0070062]; filopodium [GO:0030175]; lamellipodium [GO:0030027]; stress fiber [GO:0001725]; striated muscle thin filament [GO:0005865]	0	5	10	0	9	7
P02454	P02454	CO1A1_RAT	1453	Collagen alpha-1(I) chain (Alpha-1 type I collagen)	blood vessel development [GO:0001568]; bone trabecula formation [GO:0060346]; cartilage development involved in endochondral bone morphogenesis [GO:0060351]; cellular response to amino acid stimulus [GO:0071230]; cellular response to epidermal growth factor stimulus [GO:0071364]; cellular response to fibroblast growth factor stimulus [GO:0044344]; cellular response to fluoride [GO:1902618]; cellu…	extracellular matrix structural constituent [GO:0005201]; metal ion binding [GO:0046872]	collagen type I trimer [GO:0005584]; endoplasmic reticulum [GO:0005783]; extracellular region [GO:0005576]; extracellular space [GO:0005615]; Golgi apparatus [GO:0005794]; secretory granule [GO:0030141]	15	7	9	6	8	4
Q66HA8	Q66HA8	HS105_RAT	858	Heat shock protein 105 kDa (Heat shock 110 kDa protein)	chaperone mediated protein folding requiring cofactor [GO:0051085]; negative regulation of establishment of protein localization to mitochondrion [GO:1903748]; negative regulation of intrinsic apoptotic signaling pathway in response to hydrogen peroxide [GO:1903751]; negative regulation of p38MAPK cascade [GO:1903753]; positive regulation of protein tyrosine kinase activity [GO:0061098]; positive…	ATP binding [GO:0005524]	cytosol [GO:0005829]; extracellular exosome [GO:0070062]; microtubule [GO:0005874]; nucleoplasm [GO:0005654]	12	6	9	2	2	1
P09812	P09812	PYGM_RAT	842	Glycogen phosphorylase, muscle form (EC 2.4.1.1) (Myophosphorylase)	cellular calcium ion homeostasis [GO:0006874]; glycogen catabolic process [GO:0005980]; glycogen metabolic process [GO:0005977]; response to cAMP [GO:0051591]; response to hypoxia [GO:0001666]; response to organic substance [GO:0010033]	AMP binding [GO:0016208]; carbohydrate binding [GO:0030246]; drug binding [GO:0008144]; glycogen phosphorylase activity [GO:0008184]; protein homodimerization activity [GO:0042803]; pyridoxal phosphate binding [GO:0030170]	cytoplasm [GO:0005737]; sarcoplasmic reticulum [GO:0016529]	10	2	9	3	24	15
P50503	P50503	F10A1_RAT	368	Hsc70-interacting protein (Hip) (Protein FAM10A1) (Protein ST13 homolog)	chaperone cofactor-dependent protein refolding [GO:0070389]; negative regulation of protein refolding [GO:0061084]; protein folding [GO:0006457]; protein homooligomerization [GO:0051260]	chaperone binding [GO:0051087]; dATP binding [GO:0032564]; Hsp70 protein binding [GO:0030544]; identical protein binding [GO:0042802]; protein complex binding [GO:0032403]; protein domain specific binding [GO:0019904]; unfolded protein binding [GO:0051082]	cytosol [GO:0005829]; extracellular exosome [GO:0070062]; protein complex [GO:0043234]	10	5	9	5	9	3
Q7M0E3	Q7M0E3	DEST_RAT	165	Destrin (Actin-depolymerizing factor) (ADF)	actin filament depolymerization [GO:0030042]; actin filament severing [GO:0051014]; positive regulation of actin filament depolymerization [GO:0030836]	actin filament binding [GO:0051015]	actin cytoskeleton [GO:0015629]	10	5	9	3	7	5
P04041	P04041	GPX1_RAT	201	Glutathione peroxidase 1 (GPx-1) (GSHPx-1) (EC 1.11.1.9) (Cellular glutathione peroxidase)	aging [GO:0007568]; cellular response to glucose stimulus [GO:0071333]; glutathione metabolic process [GO:0006749]; hydrogen peroxide catabolic process [GO:0042744]; response to estradiol [GO:0032355]; response to folic acid [GO:0051593]; response to glucose [GO:0009749]; response to hormone [GO:0009725]; response to nicotine [GO:0035094]; response to organic cyclic compound [GO:0014070]; respons…	glutathione peroxidase activity [GO:0004602]	cytosol [GO:0005829]; mitochondrion [GO:0005739]; nucleus [GO:0005634]	9	7	9	5	6	3
P31232	P31232	TAGL_RAT	201	Transgelin (Smooth muscle protein 22-alpha) (SM22-alpha)		actin filament binding [GO:0051015]; protein binding, bridging [GO:0030674]	cytoplasm [GO:0005737]	9	6	9	3	6	3
P51635	P51635	AK1A1_RAT	325	Alcohol dehydrogenase [NADP(+)] (EC 1.1.1.2) (3-DG-reducing enzyme) (Aldehyde reductase) (Aldo-keto reductase family 1 member A1)	aldehyde catabolic process [GO:0046185]; D-glucuronate catabolic process [GO:0042840]; L-ascorbic acid biosynthetic process [GO:0019853]	alditol:NADP+ 1-oxidoreductase activity [GO:0004032]; L-glucuronate reductase activity [GO:0047939]	apical plasma membrane [GO:0016324]; cytosol [GO:0005829]; extracellular exosome [GO:0070062]; extracellular space [GO:0005615]	9	6	9	5	9	5
O35814	O35814	STIP1_RAT	543	Stress-induced-phosphoprotein 1 (STI1) (Hsc70/Hsp90-organizing protein) (Hop)		chaperone binding [GO:0051087]; Hsp70 protein binding [GO:0030544]; poly(A) RNA binding [GO:0044822]; protein C-terminus binding [GO:0008022]	cytoplasm [GO:0005737]; myelin sheath [GO:0043209]; nucleus [GO:0005634]; protein complex [GO:0043234]	8	4	9	2	6	1
P31211	P31211	CBG_RAT	396	Corticosteroid-binding globulin (CBG) (Serpin A6) (Transcortin)	glucocorticoid metabolic process [GO:0008211]; transport [GO:0006810]	serine-type endopeptidase inhibitor activity [GO:0004867]; steroid binding [GO:0005496]	extracellular exosome [GO:0070062]; extracellular space [GO:0005615]	8	4	9	4	9	4
P68255	P68255	1433T_RAT	245	14-3-3 protein theta (14-3-3 protein tau)	negative regulation of ion transmembrane transport [GO:0034766]; negative regulation of transcription, DNA-templated [GO:0045892]; protein targeting [GO:0006605]; small GTPase mediated signal transduction [GO:0007264]; substantia nigra development [GO:0021762]	14-3-3 protein binding [GO:0071889]; ion channel binding [GO:0044325]; protein C-terminus binding [GO:0008022]; protein N-terminus binding [GO:0047485]	cytoplasm [GO:0005737]; extracellular exosome [GO:0070062]; focal adhesion [GO:0005925]; membrane [GO:0016020]; protein complex [GO:0043234]	8	5	9	7	8	7
P70623	P70623	FABP4_RAT	132	Fatty acid-binding protein, adipocyte (Adipocyte lipid-binding protein) (ALBP) (Adipocyte-type fatty acid-binding protein) (A-FABP) (AFABP) (Fatty acid-binding protein 4)	fatty acid metabolic process [GO:0006631]; positive regulation of cell proliferation [GO:0008284]; regulation of inflammatory response [GO:0050727]; response to drug [GO:0042493]; response to glucocorticoid [GO:0051384]; triglyceride catabolic process [GO:0019433]	fatty acid binding [GO:0005504]; transporter activity [GO:0005215]	cytosol [GO:0005829]; lipid particle [GO:0005811]; nucleus [GO:0005634]	8	7	9	6	7	6
Q68FS4	Q68FS4	AMPL_RAT	519	Cytosol aminopeptidase (EC 3.4.11.1) (Leucine aminopeptidase 3) (LAP-3) (Leucyl aminopeptidase) (Proline aminopeptidase) (EC 3.4.11.5) (Prolyl aminopeptidase)		aminopeptidase activity [GO:0004177]; manganese ion binding [GO:0030145]; metalloexopeptidase activity [GO:0008235]	extracellular exosome [GO:0070062]; focal adhesion [GO:0005925]; mitochondrion [GO:0005739]; nucleoplasm [GO:0005654]; trans-Golgi network [GO:0005802]	8	2	9	4	11	5
Q6MG61	Q6MG61	CLIC1_RAT	241	Chloride intracellular channel protein 1	chloride transport [GO:0006821]; platelet aggregation [GO:0070527]; positive regulation of osteoblast differentiation [GO:0045669]; regulation of cell cycle [GO:0051726]; regulation of mitochondrial membrane potential [GO:0051881]	voltage-gated chloride channel activity [GO:0005247]	blood microparticle [GO:0072562]; cell-cell adherens junction [GO:0005913]; chloride channel complex [GO:0034707]; cytoplasm [GO:0005737]; extracellular exosome [GO:0070062]; mitochondrion [GO:0005739]; nuclear envelope [GO:0005635]; nuclear membrane [GO:0031965]; perinuclear region of cytoplasm [GO:0048471]; plasma membrane [GO:0005886]	8	5	9	6	11	5
P00507	P00507	AATM_RAT	430	Aspartate aminotransferase, mitochondrial (mAspAT) (EC 2.6.1.1) (EC 2.6.1.7) (Fatty acid-binding protein) (FABP-1) (Glutamate oxaloacetate transaminase 2) (Kynurenine aminotransferase 4) (Kynurenine aminotransferase IV) (Kynurenine--oxoglutarate transaminase 4) (Kynurenine--oxoglutarate transaminase IV) (Plasma membrane-associated fatty acid-binding protein) (FABPpm) (Transaminase A)	2-oxoglutarate metabolic process [GO:0006103]; aspartate biosynthetic process [GO:0006532]; aspartate catabolic process [GO:0006533]; aspartate metabolic process [GO:0006531]; cellular amino acid metabolic process [GO:0006520]; dicarboxylic acid metabolic process [GO:0043648]; fatty acid transport [GO:0015908]; glutamate catabolic process to 2-oxoglutarate [GO:0019551]; glutamate catabolic proces…	amino acid binding [GO:0016597]; carboxylic acid binding [GO:0031406]; enzyme binding [GO:0019899]; kynurenine-oxoglutarate transaminase activity [GO:0016212]; L-aspartate:2-oxoglutarate aminotransferase activity [GO:0004069]; L-phenylalanine:2-oxoglutarate aminotransferase activity [GO:0080130]; phospholipid binding [GO:0005543]; poly(A) RNA binding [GO:0044822]; protein homodimerization activit…	cell surface [GO:0009986]; extracellular exosome [GO:0070062]; mitochondrial inner membrane [GO:0005743]; mitochondrial matrix [GO:0005759]; mitochondrion [GO:0005739]; myelin sheath [GO:0043209]; perikaryon [GO:0043204]; plasma membrane [GO:0005886]; protein complex [GO:0043234]	7	4	9	2	3	1
P13668	P13668	STMN1_RAT	149	Stathmin (Leukemia-associated phosphoprotein p18) (Metablastin) (Oncoprotein 18) (Op18) (Phosphoprotein p19) (pp19) (Pr22 protein) (Prosolin) (pp17)	axonogenesis [GO:0007409]; brain development [GO:0007420]; intracellular signal transduction [GO:0035556]; microtubule depolymerization [GO:0007019]; mitotic cytokinesis [GO:0000281]; mitotic spindle organization [GO:0007052]; negative regulation of microtubule polymerization [GO:0031115]; neuron projection development [GO:0031175]; positive regulation of cellular component movement [GO:0051272];…	tubulin binding [GO:0015631]	cytoplasm [GO:0005737]; cytosol [GO:0005829]; extracellular exosome [GO:0070062]; membrane [GO:0016020]; microtubule [GO:0005874]; neuron projection [GO:0043005]	7	3	9	3	4	4
P55053	P55053	FABP5_RAT	135	Fatty acid-binding protein, epidermal (Cutaneous fatty acid-binding protein) (C-FABP) (DA11) (Epidermal-type fatty acid-binding protein) (E-FABP) (Fatty acid-binding protein 5)	glucose metabolic process [GO:0006006]; glucose transport [GO:0015758]; phosphatidylcholine biosynthetic process [GO:0006656]; response to wounding [GO:0009611]	fatty acid binding [GO:0005504]; transporter activity [GO:0005215]	cytoplasm [GO:0005737]; extracellular exosome [GO:0070062]	7	2	9	2	6	2
Q6IRK9	Q6IRK9	CBPQ_RAT	472	Carboxypeptidase Q (EC 3.4.17.-) (Hematopoietic lineage switch 2 related protein) (Hls2-rp) (Liver annexin-like protein 1) (LAL-1) (Plasma glutamate carboxypeptidase)	peptide catabolic process [GO:0043171]; proteolysis [GO:0006508]; thyroid hormone generation [GO:0006590]; tissue regeneration [GO:0042246]	carboxypeptidase activity [GO:0004180]; metal ion binding [GO:0046872]; metallodipeptidase activity [GO:0070573]; protein homodimerization activity [GO:0042803]	cytoplasm [GO:0005737]; endoplasmic reticulum [GO:0005783]; extracellular exosome [GO:0070062]; extracellular space [GO:0005615]; Golgi apparatus [GO:0005794]; lysosome [GO:0005764]	7	3	9	0	6	4
Q9Z0W7	Q9Z0W7	CLIC4_RAT	253	Chloride intracellular channel protein 4 (Intracellular chloride ion channel protein p64H1)	angiogenesis [GO:0001525]; apoptotic process [GO:0006915]; chloride transport [GO:0006821]; negative regulation of cell migration [GO:0030336]	chloride channel activity [GO:0005254]; protein complex binding [GO:0032403]; voltage-gated ion channel activity [GO:0005244]	chloride channel complex [GO:0034707]; cytoplasm [GO:0005737]; cytoplasmic vesicle membrane [GO:0030659]; endoplasmic reticulum [GO:0005783]; integral component of membrane [GO:0016021]; mitochondrion [GO:0005739]; nucleus [GO:0005634]; plasma membrane [GO:0005886]; vesicle [GO:0031982]	7	4	9	2	10	5
B2RYG6	B2RYG6	OTUB1_RAT	271	Ubiquitin thioesterase OTUB1 (EC 3.4.19.12) (Deubiquitinating enzyme OTUB1) (OTU domain-containing ubiquitin aldehyde-binding protein 1) (Otubain-1) (Ubiquitin-specific-processing protease OTUB1)	adaptive immune response [GO:0002250]; cellular response to DNA damage stimulus [GO:0006974]; cellular response to interleukin-1 [GO:0071347]; DNA repair [GO:0006281]; negative regulation of double-strand break repair [GO:2000780]; negative regulation of histone H2A K63-linked ubiquitination [GO:1901315]; protein K48-linked deubiquitination [GO:0071108]	NEDD8-specific protease activity [GO:0019784]; thiol-dependent ubiquitin-specific protease activity [GO:0004843]; ubiquitin binding [GO:0043130]	cytoplasm [GO:0005737]; extracellular exosome [GO:0070062]; nucleus [GO:0005634]	6	4	9	7	8	3
Q9QXQ0	Q9QXQ0	ACTN4_RAT	911	Alpha-actinin-4 (Non-muscle alpha-actinin 4)	actin filament bundle assembly [GO:0051017]; bicellular tight junction assembly [GO:0070830]; negative regulation of cellular component movement [GO:0051271]; negative regulation of substrate adhesion-dependent cell spreading [GO:1900025]; peroxisome proliferator activated receptor signaling pathway [GO:0035357]; positive regulation of cell migration [GO:0030335]; positive regulation of NIK/NF-ka…	calcium ion binding [GO:0005509]; chromatin DNA binding [GO:0031490]; ligand-dependent nuclear receptor transcription coactivator activity [GO:0030374]; nucleoside binding [GO:0001882]; poly(A) RNA binding [GO:0044822]; protein complex binding [GO:0032403]; protein N-terminus binding [GO:0047485]; RNA polymerase II regulatory region sequence-specific DNA binding [GO:0000977]	brush border [GO:0005903]; cell-cell junction [GO:0005911]; cortical cytoskeleton [GO:0030863]; cytoplasm [GO:0005737]; cytosol [GO:0005829]; extracellular exosome [GO:0070062]; extracellular space [GO:0005615]; focal adhesion [GO:0005925]; intracellular ribonucleoprotein complex [GO:0030529]; neuron projection [GO:0043005]; nucleus [GO:0005634]; perinuclear region of cytoplasm [GO:0048471]; prot…	6	0	9	5	6	5
Q63081	Q63081	PDIA6_RAT	440	Protein disulfide-isomerase A6 (EC 5.3.4.1) (Calcium-binding protein 1) (CaBP1) (Protein disulfide isomerase P5) (Thioredoxin domain-containing protein 7)	apoptotic cell clearance [GO:0043277]; cell redox homeostasis [GO:0045454]; platelet activation [GO:0030168]; platelet aggregation [GO:0070527]; protein folding [GO:0006457]; response to endoplasmic reticulum stress [GO:0034976]	calcium ion binding [GO:0005509]; protein disulfide isomerase activity [GO:0003756]	endoplasmic reticulum-Golgi intermediate compartment [GO:0005793]; endoplasmic reticulum lumen [GO:0005788]; melanosome [GO:0042470]; plasma membrane [GO:0005886]; smooth endoplasmic reticulum [GO:0005790]	3	3	9	4	9	2
P49744	P49744	TSP4_RAT	980	Thrombospondin-4	behavioral response to pain [GO:0048266]; cell adhesion [GO:0007155]; nervous system development [GO:0007399]; neuron projection morphogenesis [GO:0048812]; positive regulation of cell division [GO:0051781]; protein homooligomerization [GO:0051260]; regulation of tissue remodeling [GO:0034103]; response to endoplasmic reticulum stress [GO:0034976]; response to unfolded protein [GO:0006986]; tissu…	calcium ion binding [GO:0005509]; collagen binding [GO:0005518]; fibronectin binding [GO:0001968]; laminin-1 binding [GO:0043237]	endoplasmic reticulum [GO:0005783]; extracellular matrix [GO:0031012]; extracellular space [GO:0005615]; neuromuscular junction [GO:0031594]; proteinaceous extracellular matrix [GO:0005578]; sarcoplasmic reticulum [GO:0016529]	2	0	9	2	15	6
Q63663	Q63663	GBP2_RAT	589	Guanylate-binding protein 1 (EC 3.6.5.-) (GTP-binding protein 2) (GBP-2) (Guanine nucleotide-binding protein 2) (Interferon-induced guanylate-binding protein 2) (p67)		GTPase activity [GO:0003924]; GTP binding [GO:0005525]	Golgi membrane [GO:0000139]; perinuclear region of cytoplasm [GO:0048471]	2	2	9	3	6	1
P38650	P38650	DYHC1_RAT	4644	Cytoplasmic dynein 1 heavy chain 1 (Cytoplasmic dynein heavy chain 1) (Dynein heavy chain, cytosolic) (MAP 1C)	microtubule-based movement [GO:0007018]; transport [GO:0006810]	ATPase activity [GO:0016887]; ATP binding [GO:0005524]; microtubule motor activity [GO:0003777]	cytoplasm [GO:0005737]; dynein complex [GO:0030286]; microtubule [GO:0005874]	1	0	9	1	2	2
O70199	O70199	UGDH_RAT	493	UDP-glucose 6-dehydrogenase (UDP-Glc dehydrogenase) (UDP-GlcDH) (UDPGDH) (EC 1.1.1.22)	carbohydrate metabolic process [GO:0005975]; glycosaminoglycan biosynthetic process [GO:0006024]; UDP-glucuronate biosynthetic process [GO:0006065]	NAD binding [GO:0051287]; UDP-glucose 6-dehydrogenase activity [GO:0003979]	cytosol [GO:0005829]; nucleus [GO:0005634]	0	0	9	7	4	1
Q4FZT9	Q4FZT9	PSMD2_RAT	908	26S proteasome non-ATPase regulatory subunit 2	proteasome-mediated ubiquitin-dependent protein catabolic process [GO:0043161]; regulation of protein catabolic process [GO:0042176]	enzyme regulator activity [GO:0030234]	extracellular exosome [GO:0070062]; membrane [GO:0016020]; nucleus [GO:0005634]; proteasome accessory complex [GO:0022624]; proteasome regulatory particle, base subcomplex [GO:0008540]; proteasome storage granule [GO:0034515]	0	0	9	5	5	3
P47860	P47860	PFKAP_RAT	788	ATP-dependent 6-phosphofructokinase, platelet type (ATP-PFK) (PFK-P) (EC 2.7.1.11) (6-phosphofructokinase type C) (Phosphofructo-1-kinase isozyme C) (PFK-C) (Phosphohexokinase)	fructose 1,6-bisphosphate metabolic process [GO:0030388]; fructose 6-phosphate metabolic process [GO:0006002]; glycolytic process [GO:0006096]; protein homotetramerization [GO:0051289]	6-phosphofructokinase activity [GO:0003872]; ATP binding [GO:0005524]; fructose-6-phosphate binding [GO:0070095]; metal ion binding [GO:0046872]	cytoplasm [GO:0005737]	12	3	8	2	0	0
Q63544	Q63544	SYUG_RAT	123	Gamma-synuclein (Persyn) (Sensory neuron synuclein)	aggressive behavior [GO:0002118]; cellular response to hydrostatic pressure [GO:0071464]; peripheral nervous system development [GO:0007422]; response to cocaine [GO:0042220]; response to drug [GO:0042493]	alpha-tubulin binding [GO:0043014]; beta-tubulin binding [GO:0048487]	axon terminus [GO:0043679]; microtubule organizing center [GO:0005815]; neuronal cell body [GO:0043025]; perinuclear region of cytoplasm [GO:0048471]; plasma membrane [GO:0005886]; spindle [GO:0005819]	11	7	8	4	6	5
P0DMW0	P0DMW0	HS71A_RAT	641	Heat shock 70 kDa protein 1A (Heat shock 70 kDa protein 2) (HSP70-2) (HSP70.2)	negative regulation of cell death [GO:0060548]; negative regulation of transcription from RNA polymerase II promoter in response to stress [GO:0097201]; neuron differentiation [GO:0030182]; positive regulation of neuron differentiation [GO:0045666]; response to ethanol [GO:0045471]; response to ischemia [GO:0002931]; response to mechanical stimulus [GO:0009612]; response to radiation [GO:0009314]…	ATP binding [GO:0005524]; RNA polymerase II transcription corepressor activity [GO:0001106]	cytoplasm [GO:0005737]	10	9	8	3	2	0
P15999	P15999	ATPA_RAT	553	ATP synthase subunit alpha, mitochondrial	ATP metabolic process [GO:0046034]; ATP synthesis coupled proton transport [GO:0015986]	ADP binding [GO:0043531]; ATPase activity [GO:0016887]; ATP binding [GO:0005524]; proton-transporting ATP synthase activity, rotational mechanism [GO:0046933]	mitochondrial inner membrane [GO:0005743]; mitochondrial proton-transporting ATP synthase complex [GO:0005753]; mitochondrial proton-transporting ATP synthase complex, catalytic core F(1) [GO:0000275]; mitochondrion [GO:0005739]; plasma membrane [GO:0005886]; proton-transporting ATP synthase complex, catalytic core F(1) [GO:0045261]	10	4	8	0	6	3
P35704	P35704	PRDX2_RAT	198	Peroxiredoxin-2 (EC 1.11.1.15) (Thiol-specific antioxidant protein) (TSA) (Thioredoxin peroxidase 1) (Thioredoxin-dependent peroxide reductase 1)	cell redox homeostasis [GO:0045454]; negative regulation of neuron apoptotic process [GO:0043524]; removal of superoxide radicals [GO:0019430]; response to oxidative stress [GO:0006979]	thioredoxin peroxidase activity [GO:0008379]	cytosol [GO:0005829]	10	7	8	3	6	5
Q5I0D1	Q5I0D1	GLOD4_RAT	298	Glyoxalase domain-containing protein 4	cell-cell adhesion [GO:0098609]		cell-cell adherens junction [GO:0005913]; extracellular exosome [GO:0070062]; mitochondrion [GO:0005739]	10	3	8	2	5	2
P02625	P02625	PRVA_RAT	110	Parvalbumin alpha	regulation of cytosolic calcium ion concentration [GO:0051480]	calcium ion binding [GO:0005509]; protein heterodimerization activity [GO:0046982]; protein homodimerization activity [GO:0042803]	cytoplasm [GO:0005737]; extracellular exosome [GO:0070062]; neuronal cell body [GO:0043025]; nucleus [GO:0005634]; protein complex [GO:0043234]; terminal bouton [GO:0043195]	9	4	8	5	13	7
P08010	P08010	GSTM2_RAT	218	Glutathione S-transferase Mu 2 (EC 2.5.1.18) (GST 4-4) (GSTM2-2) (Glutathione S-transferase Yb-2) (GST Yb2)	aging [GO:0007568]; response to catechin [GO:1902168]; response to genistein [GO:0033595]; response to metal ion [GO:0010038]; response to organic cyclic compound [GO:0014070]; sensory perception of smell [GO:0007608]; xenobiotic metabolic process [GO:0006805]	glutathione transferase activity [GO:0004364]; protein homodimerization activity [GO:0042803]	cytosol [GO:0005829]; plasma membrane [GO:0005886]; protein complex [GO:0043234]	9	6	8	6	8	7
P47727	P47727	CBR1_RAT	277	Carbonyl reductase [NADPH] 1 (EC 1.1.1.184) (15-hydroxyprostaglandin dehydrogenase [NADP(+)]) (EC 1.1.1.197) (20-beta-hydroxysteroid dehydrogenase) (NADPH-dependent carbonyl reductase 1) (Prostaglandin 9-ketoreductase) (Prostaglandin-E(2) 9-reductase) (EC 1.1.1.189)	drug metabolic process [GO:0017144]; ovulation from ovarian follicle [GO:0001542]; phylloquinone catabolic process [GO:0042376]; prostaglandin catabolic process [GO:1905344]; response to gonadotropin [GO:0034698]; response to lipopolysaccharide [GO:0032496]; response to testosterone [GO:0033574]; steroid catabolic process [GO:0006706]; vitamin K metabolic process [GO:0042373]	15-hydroxyprostaglandin dehydrogenase (NADP+) activity [GO:0047021]; carbonyl reductase (NADPH) activity [GO:0004090]; prostaglandin-E2 9-reductase activity [GO:0050221]	cytoplasm [GO:0005737]; intracellular membrane-bounded organelle [GO:0043231]; microvillus [GO:0005902]; nucleus [GO:0005634]; plasma membrane [GO:0005886]	9	4	8	3	6	5
P48721	P48721	GRP75_RAT	679	Stress-70 protein, mitochondrial (75 kDa glucose-regulated protein) (GRP-75) (Heat shock 70 kDa protein 9) (Mortalin) (Peptide-binding protein 74) (PBP74) (mtHSP70)	cellular response to interleukin-1 [GO:0071347]; erythrocyte differentiation [GO:0030218]; negative regulation of erythrocyte differentiation [GO:0045647]; negative regulation of hematopoietic stem cell differentiation [GO:1902037]; negative regulation of hemopoiesis [GO:1903707]; protein folding [GO:0006457]; response to folic acid [GO:0051593]; response to thyroxine [GO:0097068]; response to to…	ATP binding [GO:0005524]; fibroblast growth factor binding [GO:0017134]; heat shock protein binding [GO:0031072]	cytoplasm [GO:0005737]; mitochondrion [GO:0005739]; nucleolus [GO:0005730]	9	6	8	4	4	0
Q5I0D7	Q5I0D7	PEPD_RAT	492	Xaa-Pro dipeptidase (X-Pro dipeptidase) (EC 3.4.13.9) (Imidodipeptidase) (Peptidase D) (Proline dipeptidase) (Prolidase)	collagen catabolic process [GO:0030574]	aminopeptidase activity [GO:0004177]; manganese ion binding [GO:0030145]; metallopeptidase activity [GO:0008237]; proline dipeptidase activity [GO:0102009]		9	2	8	5	9	3
Q63797	Q63797	PSME1_RAT	249	Proteasome activator complex subunit 1 (11S regulator complex subunit alpha) (REG-alpha) (Activator of multicatalytic protease subunit 1) (Proteasome activator 28 subunit alpha) (PA28a) (PA28alpha)	positive regulation of endopeptidase activity [GO:0010950]; regulation of G1/S transition of mitotic cell cycle [GO:2000045]; regulation of proteasomal protein catabolic process [GO:0061136]	endopeptidase activator activity [GO:0061133]	cytoplasm [GO:0005737]; proteasome activator complex [GO:0008537]; proteasome complex [GO:0000502]	9	4	8	3	9	3
P11762	P11762	LEG1_RAT	135	Galectin-1 (Gal-1) (14 kDa lectin) (Beta-galactoside-binding lectin L-14-I) (Galaptin) (Lactose-binding lectin 1) (Lectin galactoside-binding soluble 1) (RL 14.5) (S-Lac lectin 1)	apoptotic process [GO:0006915]; cellular response to glucose stimulus [GO:0071333]; cellular response to organic cyclic compound [GO:0071407]; myoblast differentiation [GO:0045445]; negative regulation of cell-substrate adhesion [GO:0010812]; negative regulation of neuron projection development [GO:0010977]; plasma cell differentiation [GO:0002317]; positive regulation of erythrocyte aggregation …	glycoprotein binding [GO:0001948]; lactose binding [GO:0030395]; laminin binding [GO:0043236]; poly(A) RNA binding [GO:0044822]; protein homodimerization activity [GO:0042803]; signal transducer activity [GO:0004871]	cell surface [GO:0009986]; cytoplasm [GO:0005737]; cytosol [GO:0005829]; extracellular exosome [GO:0070062]; extracellular space [GO:0005615]; nucleus [GO:0005634]; proteinaceous extracellular matrix [GO:0005578]	8	4	8	2	5	3
P61589	P61589	RHOA_RAT	193	Transforming protein RhoA	actin cytoskeleton organization [GO:0030036]; actin cytoskeleton reorganization [GO:0031532]; alpha-beta T cell lineage commitment [GO:0002363]; androgen receptor signaling pathway [GO:0030521]; angiotensin-mediated vasoconstriction involved in regulation of systemic arterial blood pressure [GO:0001998]; apical junction assembly [GO:0043297]; beta selection [GO:0043366]; cell-matrix adhesion [GO:…	GDP binding [GO:0019003]; GTPase activity [GO:0003924]; GTP binding [GO:0005525]; protein domain specific binding [GO:0019904]; Rho GDP-dissociation inhibitor binding [GO:0051022]	apical junction complex [GO:0043296]; axon [GO:0030424]; cell cortex [GO:0005938]; cleavage furrow [GO:0032154]; cytoplasm [GO:0005737]; cytoskeleton [GO:0005856]; cytosol [GO:0005829]; extrinsic component of cytoplasmic side of plasma membrane [GO:0031234]; lamellipodium [GO:0030027]; membrane [GO:0016020]; midbody [GO:0030496]; mitochondrion [GO:0005739]; nucleus [GO:0005634]; ruffle membrane […	8	5	8	5	8	3
Q6URK4	Q6URK4	ROA3_RAT	379	Heterogeneous nuclear ribonucleoprotein A3 (hnRNP A3)	mRNA processing [GO:0006397]; mRNA transport [GO:0051028]; RNA splicing [GO:0008380]	mRNA binding [GO:0003729]; nucleotide binding [GO:0000166]; RNA transmembrane transporter activity [GO:0051033]	catalytic step 2 spliceosome [GO:0071013]; cytoplasm [GO:0005737]; messenger ribonucleoprotein complex [GO:1990124]; neuron projection [GO:0043005]; nucleoplasm [GO:0005654]; nucleus [GO:0005634]; ribonucleoprotein granule [GO:0035770]	7	5	8	6	9	6
B0BNA5	B0BNA5	COTL1_RAT	142	Coactosin-like protein	defense response to fungus [GO:0050832]		cytoplasm [GO:0005737]; cytoskeleton [GO:0005856]; extracellular exosome [GO:0070062]; nucleus [GO:0005634]	6	2	8	2	6	2
Q5XI22	Q5XI22	THIC_RAT	397	Acetyl-CoA acetyltransferase, cytosolic (EC 2.3.1.9) (Cytosolic acetoacetyl-CoA thiolase)	brain development [GO:0007420]; cellular response to fatty acid [GO:0071398]; cellular response to nutrient [GO:0031670]; fatty acid beta-oxidation [GO:0006635]; ketone body catabolic process [GO:0046952]; liver development [GO:0001889]	acetyl-CoA C-acetyltransferase activity [GO:0003985]	cytosol [GO:0005829]; mitochondrion [GO:0005739]	6	3	8	3	3	2
P05371	P05371	CLUS_RAT	447	Clusterin (Dimeric acid glycoprotein) (DAG) (Sulfated glycoprotein 2) (SGP-2) (Testosterone repressed prostate message 2) (TRPM-2) [Cleaved into: Clusterin beta chain; Clusterin alpha chain]	aging [GO:0007568]; cell morphogenesis [GO:0000902]; cellular response to growth factor stimulus [GO:0071363]; central nervous system myelin maintenance [GO:0032286]; chaperone-mediated protein complex assembly [GO:0051131]; chaperone-mediated protein folding [GO:0061077]; endocrine pancreas development [GO:0031018]; estrous cycle [GO:0044849]; intrinsic apoptotic signaling pathway [GO:0097193]; …	misfolded protein binding [GO:0051787]; protein N-terminus binding [GO:0047485]; ubiquitin protein ligase binding [GO:0031625]	aggresome [GO:0016235]; apical dendrite [GO:0097440]; chromaffin granule [GO:0042583]; cytoplasm [GO:0005737]; cytosol [GO:0005829]; endoplasmic reticulum [GO:0005783]; extracellular space [GO:0005615]; growth cone [GO:0030426]; mitochondrial membrane [GO:0031966]; neurofibrillary tangle [GO:0097418]; neuron projection [GO:0043005]; nucleus [GO:0005634]; perinuclear region of cytoplasm [GO:004847…	5	4	8	4	10	5
Q6P799	Q6P799	SYSC_RAT	512	Serine--tRNA ligase, cytoplasmic (EC 6.1.1.11) (Seryl-tRNA synthetase) (SerRS) (Seryl-tRNA(Ser/Sec) synthetase)	selenocysteinyl-tRNA(Sec) biosynthetic process [GO:0097056]; seryl-tRNA aminoacylation [GO:0006434]	ATP binding [GO:0005524]; serine-tRNA ligase activity [GO:0004828]	cytoplasm [GO:0005737]	4	1	8	3	6	3
O54975	O54975	XPP1_RAT	623	Xaa-Pro aminopeptidase 1 (EC 3.4.11.9) (Aminoacylproline aminopeptidase) (Cytosolic aminopeptidase P) (Soluble aminopeptidase P) (sAmp) (X-Pro aminopeptidase 1) (X-prolyl aminopeptidase 1, soluble) [Cleaved into: Xaa-Pro aminopeptidase 1, N-terminally processed]	bradykinin catabolic process [GO:0010815]; proteolysis [GO:0006508]	aminopeptidase activity [GO:0004177]; manganese ion binding [GO:0030145]; metalloaminopeptidase activity [GO:0070006]	cytoplasm [GO:0005737]; cytosol [GO:0005829]	3	1	8	3	8	1
P00787	P00787	CATB_RAT	339	Cathepsin B (EC 3.4.22.1) (Cathepsin B1) (RSG-2) [Cleaved into: Cathepsin B light chain; Cathepsin B heavy chain]	autophagy [GO:0006914]; cellular response to mechanical stimulus [GO:0071260]; negative regulation of cell death [GO:0060548]; proteolysis [GO:0006508]; proteolysis involved in cellular protein catabolic process [GO:0051603]; regulation of catalytic activity [GO:0050790]; response to amine [GO:0014075]; response to cytokine [GO:0034097]; response to ethanol [GO:0045471]; response to glucose [GO:0…	cysteine-type endopeptidase activity [GO:0004197]; endopeptidase activity [GO:0004175]; kininogen binding [GO:0030984]; peptide binding [GO:0042277]; protein complex binding [GO:0032403]; protein self-association [GO:0043621]	apical plasma membrane [GO:0016324]; cell surface [GO:0009986]; cytoplasm [GO:0005737]; external side of plasma membrane [GO:0009897]; extracellular region [GO:0005576]; extracellular space [GO:0005615]; lysosome [GO:0005764]; melanosome [GO:0042470]; mitochondrion [GO:0005739]; sarcolemma [GO:0042383]	2	2	8	5	10	7
Q68FR9	Q68FR9	EF1D_RAT	281	Elongation factor 1-delta (EF-1-delta)	cell-cell adhesion [GO:0098609]; cellular response to ionizing radiation [GO:0071479]; positive regulation of I-kappaB kinase/NF-kappaB signaling [GO:0043123]; regulation of transcription, DNA-templated [GO:0006355]; transcription, DNA-templated [GO:0006351]	DNA binding [GO:0003677]; signal transducer activity [GO:0004871]; translation elongation factor activity [GO:0003746]	cell-cell adherens junction [GO:0005913]; endoplasmic reticulum [GO:0005783]; eukaryotic translation elongation factor 1 complex [GO:0005853]; nucleolus [GO:0005730]	2	1	8	4	8	1
Q3MIE4	Q3MIE4	VAT1_RAT	404	Synaptic vesicle membrane protein VAT-1 homolog (EC 1.-.-.-) (Mitofusin-binding protein) (Protein MIB)	negative regulation of mitochondrial fusion [GO:0010637]	oxidoreductase activity [GO:0016491]; zinc ion binding [GO:0008270]	extracellular exosome [GO:0070062]; mitochondrial outer membrane [GO:0005741]	0	1	8	2	6	2
O08557	O08557	DDAH1_RAT	285	N(G),N(G)-dimethylarginine dimethylaminohydrolase 1 (DDAH-1) (Dimethylarginine dimethylaminohydrolase 1) (EC 3.5.3.18) (DDAHI) (Dimethylargininase-1)	arginine catabolic process [GO:0006527]; arginine metabolic process [GO:0006525]; citrulline metabolic process [GO:0000052]; positive regulation of angiogenesis [GO:0045766]; positive regulation of nitric oxide biosynthetic process [GO:0045429]; regulation of systemic arterial blood pressure [GO:0003073]	amino acid binding [GO:0016597]; dimethylargininase activity [GO:0016403]; metal ion binding [GO:0046872]	extracellular exosome [GO:0070062]; mitochondrion [GO:0005739]	14	9	7	4	3	2
Q63598	Q63598	PLST_RAT	630	Plastin-3 (T-plastin)	actin crosslink formation [GO:0051764]; actin filament bundle assembly [GO:0051017]; actin filament network formation [GO:0051639]; auditory receptor cell differentiation [GO:0042491]	actin filament binding [GO:0051015]; calcium ion binding [GO:0005509]	actin filament [GO:0005884]; actin filament bundle [GO:0032432]; cytoplasm [GO:0005737]; stereocilium [GO:0032420]	12	9	7	2	5	2
P12711	P12711	ADHX_RAT	374	Alcohol dehydrogenase class-3 (EC 1.1.1.1) (Alcohol dehydrogenase 2) (Alcohol dehydrogenase 5) (Alcohol dehydrogenase B2) (ADH-B2) (Alcohol dehydrogenase class-III) (Glutathione-dependent formaldehyde dehydrogenase) (FALDH) (FDH) (GSH-FDH) (EC 1.1.1.-) (S-(hydroxymethyl)glutathione dehydrogenase) (EC 1.1.1.284)	aging [GO:0007568]; ethanol catabolic process [GO:0006068]; ethanol oxidation [GO:0006069]	alcohol dehydrogenase (NAD) activity [GO:0004022]; S-(hydroxymethyl)glutathione dehydrogenase activity [GO:0051903]; zinc ion binding [GO:0008270]	cytoplasm [GO:0005737]; nucleus [GO:0005634]	10	2	7	4	8	1
P85125	P85125	PTRF_RAT	392	Polymerase I and transcript release factor (Cavin-1) (cav-p60)	regulation of transcription, DNA-templated [GO:0006355]; termination of RNA polymerase I transcription [GO:0006363]; transcription initiation from RNA polymerase I promoter [GO:0006361]	rRNA primary transcript binding [GO:0042134]	caveola [GO:0005901]; cytoplasm [GO:0005737]; cytosol [GO:0005829]; endoplasmic reticulum [GO:0005783]; mitochondrion [GO:0005739]; nucleus [GO:0005634]	10	7	7	5	9	3
P14408	P14408	FUMH_RAT	507	Fumarate hydratase, mitochondrial (Fumarase) (EC 4.2.1.2)	fumarate metabolic process [GO:0006106]; malate metabolic process [GO:0006108]; protein tetramerization [GO:0051262]; tricarboxylic acid cycle [GO:0006099]	fumarate hydratase activity [GO:0004333]	cytosol [GO:0005829]; mitochondrion [GO:0005739]; tricarboxylic acid cycle enzyme complex [GO:0045239]	9	3	7	2	3	2
P15429	P15429	ENOB_RAT	434	Beta-enolase (EC 4.2.1.11) (2-phospho-D-glycerate hydro-lyase) (Enolase 3) (Muscle-specific enolase) (MSE) (Skeletal muscle enolase)	aging [GO:0007568]; glycolytic process [GO:0006096]; response to drug [GO:0042493]; skeletal muscle tissue regeneration [GO:0043403]	magnesium ion binding [GO:0000287]; phosphopyruvate hydratase activity [GO:0004634]; protein heterodimerization activity [GO:0046982]; protein homodimerization activity [GO:0042803]	extracellular exosome [GO:0070062]; extracellular space [GO:0005615]; membrane [GO:0016020]; phosphopyruvate hydratase complex [GO:0000015]; plasma membrane [GO:0005886]	9	4	7	4	13	11
P62815	P62815	VATB2_RAT	511	V-type proton ATPase subunit B, brain isoform (V-ATPase subunit B 2) (Endomembrane proton pump 58 kDa subunit) (Vacuolar proton pump subunit B 2)	ATP hydrolysis coupled proton transport [GO:0015991]; ATP metabolic process [GO:0046034]; regulation of cellular pH [GO:0030641]; vacuolar acidification [GO:0007035]	ATP binding [GO:0005524]; hydrolase activity, acting on acid anhydrides, catalyzing transmembrane movement of substances [GO:0016820]	cytosol [GO:0005829]; extracellular exosome [GO:0070062]; integral component of membrane [GO:0016021]; lysosomal membrane [GO:0005765]; melanosome [GO:0042470]; microvillus [GO:0005902]; myelin sheath [GO:0043209]; plasma membrane [GO:0005886]; proton-transporting V-type ATPase, V1 domain [GO:0033180]; ruffle [GO:0001726]	9	4	7	3	3	1
Q4QRB4	Q4QRB4	TBB3_RAT	450	Tubulin beta-3 chain (Neuron-specific class III beta-tubulin)	axon guidance [GO:0007411]; microtubule-based process [GO:0007017]; mitotic nuclear division [GO:0007067]; neuron differentiation [GO:0030182]	GTPase activity [GO:0003924]; GTP binding [GO:0005525]; peptide binding [GO:0042277]; structural constituent of cytoskeleton [GO:0005200]	axon [GO:0030424]; cell periphery [GO:0071944]; cytoplasm [GO:0005737]; dendrite [GO:0030425]; extracellular exosome [GO:0070062]; microtubule [GO:0005874]; neuronal cell body [GO:0043025]; nucleus [GO:0005634]	9	7	7	4	7	4
P11348	P11348	DHPR_RAT	241	Dihydropteridine reductase (EC 1.5.1.34) (HDHPR) (Quinoid dihydropteridine reductase)	cellular response to drug [GO:0035690]; liver development [GO:0001889]; L-phenylalanine catabolic process [GO:0006559]; response to aluminum ion [GO:0010044]; response to glucagon [GO:0033762]; response to lead ion [GO:0010288]; tetrahydrobiopterin biosynthetic process [GO:0006729]	6,7-dihydropteridine reductase activity [GO:0004155]; NADH binding [GO:0070404]; NADPH binding [GO:0070402]; protein homodimerization activity [GO:0042803]	cytosol [GO:0005829]; extracellular exosome [GO:0070062]; mitochondrion [GO:0005739]; neuron projection [GO:0043005]	8	5	7	2	6	1
P13697	P13697	MAOX_RAT	572	NADP-dependent malic enzyme (NADP-ME) (EC 1.1.1.40) (Malic enzyme 1)	malate metabolic process [GO:0006108]; pyruvate metabolic process [GO:0006090]; response to hormone [GO:0009725]	malate dehydrogenase (decarboxylating) (NAD+) activity [GO:0004471]; malate dehydrogenase (decarboxylating) (NADP+) activity [GO:0004473]; malic enzyme activity [GO:0004470]; manganese ion binding [GO:0030145]; NAD binding [GO:0051287]; NADP binding [GO:0050661]; oxaloacetate decarboxylase activity [GO:0008948]	cytosol [GO:0005829]; mitochondrion [GO:0005739]	8	7	7	3	3	1
P51647	P51647	AL1A1_RAT	501	Retinal dehydrogenase 1 (RALDH 1) (RalDH1) (EC 1.2.1.-) (EC 1.2.1.36) (ALDH-E1) (ALHDII) (Aldehyde dehydrogenase family 1 member A1) (Aldehyde dehydrogenase, cytosolic)	9-cis-retinoic acid metabolic process [GO:0042905]; estrous cycle [GO:0044849]; kidney development [GO:0001822]; liver development [GO:0001889]; midgut development [GO:0007494]; oxidation-reduction process [GO:0055114]; protein homotetramerization [GO:0051289]; response to drug [GO:0042493]; response to estradiol [GO:0032355]; response to ethanol [GO:0045471]; response to organic cyclic compound …	3-chloroallyl aldehyde dehydrogenase activity [GO:0004028]; aldehyde dehydrogenase (NAD) activity [GO:0004029]; benzaldehyde dehydrogenase (NAD+) activity [GO:0018479]; identical protein binding [GO:0042802]; retinal dehydrogenase activity [GO:0001758]	cytoplasm [GO:0005737]; cytosol [GO:0005829]; nucleus [GO:0005634]	8	5	7	3	11	3
Q64537	Q64537	CPNS1_RAT	270	Calpain small subunit 1 (CSS1) (Calcium-activated neutral proteinase small subunit) (CANP small subunit) (Calcium-dependent protease small subunit) (CDPS) (Calcium-dependent protease small subunit 1) (Calpain regulatory subunit)	proteolysis [GO:0006508]	calcium ion binding [GO:0005509]; protein heterodimerization activity [GO:0046982]	cytoplasm [GO:0005737]; plasma membrane [GO:0005886]	8	2	7	1	6	5
Q91Y81	Q91Y81	SEPT2_RAT	361	Septin-2 (Vascular endothelial cell specific protein 11)	cell-cell adhesion [GO:0098609]; cell division [GO:0051301]; cilium assembly [GO:0060271]; mitotic nuclear division [GO:0007067]; neuron projection development [GO:0031175]; regulation of L-glutamate transport [GO:0002036]; regulation of protein localization [GO:0032880]; smoothened signaling pathway [GO:0007224]	enzyme regulator activity [GO:0030234]; GTPase activity [GO:0003924]; GTP binding [GO:0005525]	actin cytoskeleton [GO:0015629]; axoneme [GO:0005930]; cell-cell adherens junction [GO:0005913]; ciliary membrane [GO:0060170]; cleavage furrow [GO:0032154]; exocyst [GO:0000145]; extracellular exosome [GO:0070062]; midbody [GO:0030496]; myelin sheath [GO:0043209]; nucleolus [GO:0005730]; perinuclear region of cytoplasm [GO:0048471]; photoreceptor connecting cilium [GO:0032391]; septin complex [G…	8	5	7	3	9	1
O35509	O35509	RB11B_RAT	218	Ras-related protein Rab-11B	cell-cell adhesion [GO:0098609]; cellular response to acidic pH [GO:0071468]; constitutive secretory pathway [GO:0045054]; establishment of protein localization to membrane [GO:0090150]; insulin secretion involved in cellular response to glucose stimulus [GO:0035773]; melanosome transport [GO:0032402]; receptor recycling [GO:0001881]; regulated exocytosis [GO:0045055]; regulation of anion transpo…	GDP binding [GO:0019003]; GTPase activity [GO:0003924]; GTP binding [GO:0005525]	aggresome [GO:0016235]; cell-cell adherens junction [GO:0005913]; cytoplasmic vesicle [GO:0031410]; extracellular exosome [GO:0070062]; microtubule organizing center [GO:0005815]; mitochondrion [GO:0005739]; phagocytic vesicle [GO:0045335]; phagocytic vesicle membrane [GO:0030670]; plasma membrane [GO:0005886]; recycling endosome [GO:0055037]; recycling endosome membrane [GO:0055038]; synaptic ve…	7	3	7	0	8	0
P04904	P04904	GSTA3_RAT	221	Glutathione S-transferase alpha-3 (EC 2.5.1.18) (GST 2-2) (GST A3-3) (GST AA) (Glutathione S-transferase Yc-1) (GST Yc1)	aging [GO:0007568]; response to drug [GO:0042493]; response to nutrient levels [GO:0031667]; xenobiotic catabolic process [GO:0042178]	drug binding [GO:0008144]; glutathione binding [GO:0043295]; glutathione transferase activity [GO:0004364]	cytosol [GO:0005829]; nuclear outer membrane [GO:0005640]; nucleus [GO:0005634]	7	4	7	4	5	2
P09606	P09606	GLNA_RAT	373	Glutamine synthetase (GS) (EC 6.3.1.2) (Glutamate decarboxylase) (EC 4.1.1.15) (Glutamate--ammonia ligase)	ammonia assimilation cycle [GO:0019676]; cell proliferation [GO:0008283]; cellular response to starvation [GO:0009267]; glutamate metabolic process [GO:0006536]; glutamine biosynthetic process [GO:0006542]; neurotransmitter metabolic process [GO:0042133]; positive regulation of epithelial cell proliferation [GO:0050679]; positive regulation of insulin secretion [GO:0032024]; positive regulation o…	ATP binding [GO:0005524]; dynein light chain binding [GO:0045503]; glutamate-ammonia ligase activity [GO:0004356]; glutamate binding [GO:0016595]; glutamate decarboxylase activity [GO:0004351]; magnesium ion binding [GO:0000287]; manganese ion binding [GO:0030145]	axon terminus [GO:0043679]; cell projection [GO:0042995]; cytoplasm [GO:0005737]; extracellular exosome [GO:0070062]; glial cell projection [GO:0097386]; intracellular membrane-bounded organelle [GO:0043231]; mitochondrion [GO:0005739]; myelin sheath [GO:0043209]; neuron projection [GO:0043005]; nucleus [GO:0005634]; perikaryon [GO:0043204]; protein complex [GO:0043234]; rough endoplasmic reticul…	7	2	7	4	1	0
P11232	P11232	THIO_RAT	105	Thioredoxin (Trx)	cell redox homeostasis [GO:0045454]; cellular response to antibiotic [GO:0071236]; cellular response to drug [GO:0035690]; cellular response to glucose stimulus [GO:0071333]; cellular response to hyperoxia [GO:0071455]; cellular response to oxidative stress [GO:0034599]; glycerol ether metabolic process [GO:0006662]; oxidation-reduction process [GO:0055114]; positive regulation of DNA binding [GO…	enzyme binding [GO:0019899]; oxidoreductase activity, acting on a sulfur group of donors, disulfide as acceptor [GO:0016671]; protein disulfide oxidoreductase activity [GO:0015035]; protein-disulfide reductase activity [GO:0047134]; thioredoxin-disulfide reductase activity [GO:0004791]	axon [GO:0030424]; cytoplasm [GO:0005737]; cytosol [GO:0005829]; dendrite [GO:0030425]; extracellular region [GO:0005576]; neuronal cell body [GO:0043025]; nucleus [GO:0005634]	7	4	7	2	6	5
P23928	P23928	CRYAB_RAT	175	Alpha-crystallin B chain (Alpha(B)-crystallin)	aging [GO:0007568]; cellular response to gamma radiation [GO:0071480]; microtubule polymerization or depolymerization [GO:0031109]; negative regulation of apoptotic process [GO:0043066]; negative regulation of cell growth [GO:0030308]; negative regulation of intracellular transport [GO:0032387]; negative regulation of reactive oxygen species metabolic process [GO:2000378]; protein folding [GO:000…	cytoskeletal protein binding [GO:0008092]; metal ion binding [GO:0046872]; microtubule binding [GO:0008017]; protein homodimerization activity [GO:0042803]; structural constituent of eye lens [GO:0005212]	actin filament bundle [GO:0032432]; axon [GO:0030424]; cardiac myofibril [GO:0097512]; cell surface [GO:0009986]; dendritic spine [GO:0043197]; extracellular exosome [GO:0070062]; Golgi apparatus [GO:0005794]; I band [GO:0031674]; M band [GO:0031430]; microtubule cytoskeleton [GO:0015630]; nucleus [GO:0005634]; perikaryon [GO:0043204]; postsynaptic density [GO:0014069]; synapse [GO:0045202]; syna…	7	5	7	4	3	1
P56574	P56574	IDHP_RAT	452	Isocitrate dehydrogenase [NADP], mitochondrial (IDH) (EC 1.1.1.42) (ICD-M) (IDP) (NADP(+)-specific ICDH) (Oxalosuccinate decarboxylase)	2-oxoglutarate metabolic process [GO:0006103]; glyoxylate cycle [GO:0006097]; isocitrate metabolic process [GO:0006102]; NADP biosynthetic process [GO:0006741]; negative regulation of glial cell migration [GO:1903976]; negative regulation of glial cell proliferation [GO:0060253]; negative regulation of matrix metallopeptidase secretion [GO:1904465]; tricarboxylic acid cycle [GO:0006099]	isocitrate dehydrogenase (NADP+) activity [GO:0004450]; magnesium ion binding [GO:0000287]; NAD binding [GO:0051287]	cytosol [GO:0005829]; extracellular exosome [GO:0070062]; mitochondrial inner membrane [GO:0005743]; peroxisome [GO:0005777]	7	6	7	5	8	4
P62161	P62161	CALM_RAT	149	Calmodulin (CaM)	activation of adenylate cyclase activity [GO:0007190]; calcium-mediated signaling [GO:0019722]; detection of calcium ion [GO:0005513]; G2/M transition of mitotic cell cycle [GO:0000086]; positive regulation of cyclic-nucleotide phosphodiesterase activity [GO:0051343]; positive regulation of DNA binding [GO:0043388]; positive regulation of nitric-oxide synthase activity [GO:0051000]; positive regu…	adenylate cyclase binding [GO:0008179]; calcium channel regulator activity [GO:0005246]; calcium-dependent protein binding [GO:0048306]; calcium ion binding [GO:0005509]; enzyme regulator activity [GO:0030234]; ion channel binding [GO:0044325]; nitric-oxide synthase binding [GO:0050998]; nitric-oxide synthase regulator activity [GO:0030235]; phosphatidylinositol 3-kinase binding [GO:0043548]; pro…	calcium channel complex [GO:0034704]; centrosome [GO:0005813]; cytoplasm [GO:0005737]; cytosol [GO:0005829]; extracellular exosome [GO:0070062]; growth cone [GO:0030426]; neuron projection [GO:0043005]; nucleus [GO:0005634]; plasma membrane [GO:0005886]; sarcomere [GO:0030017]; spindle microtubule [GO:0005876]; spindle pole [GO:0000922]; voltage-gated potassium channel complex [GO:0008076]	7	2	7	3	7	4
Q62736	Q62736	CALD1_RAT	531	Non-muscle caldesmon (CDM) (L-caldesmon)	actin filament bundle assembly [GO:0051017]; female pregnancy [GO:0007565]; muscle contraction [GO:0006936]; positive regulation of protein binding [GO:0032092]	actin binding [GO:0003779]	actin filament [GO:0005884]; dendrite [GO:0030425]; dendritic spine [GO:0043197]; myofibril [GO:0030016]; neuronal cell body [GO:0043025]; postsynaptic density [GO:0014069]	7	5	7	4	4	2
P01048	P01048	KNT1_RAT	430	T-kininogen 1 (Alpha-1-MAP) (Major acute phase protein) (T-kininogen I) (Thiostatin) [Cleaved into: T-kininogen 1 heavy chain (T-kininogen I heavy chain); T-kinin; T-kininogen 1 light chain (T-kininogen I light chain)]	acute-phase response [GO:0006953]; negative regulation of blood coagulation [GO:0030195]; positive regulation of cytosolic calcium ion concentration [GO:0007204]; vasodilation [GO:0042311]	cysteine-type endopeptidase inhibitor activity [GO:0004869]	blood microparticle [GO:0072562]; cell [GO:0005623]	5	5	7	6	7	5
P09527	P09527	RAB7A_RAT	207	Ras-related protein Rab-7a (Ras-related protein BRL-RAS) (Ras-related protein p23)	bone resorption [GO:0045453]; early endosome to late endosome transport [GO:0045022]; endosome to lysosome transport [GO:0008333]; epidermal growth factor catabolic process [GO:0007174]; lipophagy [GO:0061724]; negative regulation of exosomal secretion [GO:1903542]; phagosome acidification [GO:0090383]; phagosome-lysosome fusion [GO:0090385]; positive regulation of exosomal secretion [GO:1903543]…	GDP binding [GO:0019003]; GTPase activity [GO:0003924]; GTP binding [GO:0005525]; Rac GTPase binding [GO:0048365]	alveolar lamellar body [GO:0097208]; autophagosome membrane [GO:0000421]; cytoplasmic vesicle [GO:0031410]; cytosol [GO:0005829]; extracellular exosome [GO:0070062]; extrinsic component of lysosome membrane [GO:0032419]; Golgi apparatus [GO:0005794]; late endosome [GO:0005770]; late endosome membrane [GO:0031902]; lipid particle [GO:0005811]; lysosome [GO:0005764]; melanosome membrane [GO:0033162…	5	2	7	0	5	1
Q6RUV5	Q6RUV5	RAC1_RAT	192	Ras-related C3 botulinum toxin substrate 1 (p21-Rac1)	actin cytoskeleton organization [GO:0030036]; actin filament organization [GO:0007015]; actin filament polymerization [GO:0030041]; anatomical structure arrangement [GO:0048532]; auditory receptor cell morphogenesis [GO:0002093]; axon guidance [GO:0007411]; bone resorption [GO:0045453]; cell-cell junction organization [GO:0045216]; cell motility [GO:0048870]; cell proliferation [GO:0008283]; cell…	ATPase binding [GO:0051117]; GTPase activity [GO:0003924]; GTP binding [GO:0005525]; histone deacetylase binding [GO:0042826]; protein kinase binding [GO:0019901]; Rab GTPase binding [GO:0017137]; Rho GDP-dissociation inhibitor binding [GO:0051022]	actin filament [GO:0005884]; cytoplasm [GO:0005737]; cytoplasmic ribonucleoprotein granule [GO:0036464]; cytoplasmic vesicle [GO:0031410]; cytosol [GO:0005829]; early endosome membrane [GO:0031901]; extracellular exosome [GO:0070062]; extracellular matrix [GO:0031012]; extrinsic component of plasma membrane [GO:0019897]; focal adhesion [GO:0005925]; Golgi membrane [GO:0000139]; kinocilium [GO:006…	5	4	7	1	5	3
Q9EQX9	Q9EQX9	UBE2N_RAT	152	Ubiquitin-conjugating enzyme E2 N (EC 2.3.2.23) (Bendless-like ubiquitin-conjugating enzyme) (E2 ubiquitin-conjugating enzyme N) (Ubiquitin carrier protein N) (Ubiquitin-protein ligase N)	DNA double-strand break processing [GO:0000729]; double-strand break repair via homologous recombination [GO:0000724]; histone ubiquitination [GO:0016574]; positive regulation of DNA repair [GO:0045739]; positive regulation of histone modification [GO:0031058]; positive regulation of I-kappaB kinase/NF-kappaB signaling [GO:0043123]; positive regulation of NF-kappaB transcription factor activity […	ATP binding [GO:0005524]; poly(A) RNA binding [GO:0044822]; ubiquitin protein ligase activity [GO:0061630]; ubiquitin protein ligase binding [GO:0031625]; ubiquitin-protein transferase activity [GO:0004842]	cytoplasm [GO:0005737]; extracellular exosome [GO:0070062]; nucleolus [GO:0005730]; nucleus [GO:0005634]; UBC13-MMS2 complex [GO:0031372]; UBC13-UEV1A complex [GO:0035370]; ubiquitin ligase complex [GO:0000151]	5	2	7	3	6	2
P04256	P04256	ROA1_RAT	320	Heterogeneous nuclear ribonucleoprotein A1 (hnRNP A1) (Helix-destabilizing protein) (HDP) (Single-strand RNA-binding protein) (hnRNP core protein A1) [Cleaved into: Heterogeneous nuclear ribonucleoprotein A1, N-terminally processed]	cellular response to epidermal growth factor stimulus [GO:0071364]; cellular response to potassium ion [GO:0035865]; cellular response to sodium arsenite [GO:1903936]; cellular response to thapsigargin [GO:1904579]; cellular response to tunicamycin [GO:1904577]; lung development [GO:0030324]; male gonad development [GO:0008584]; mRNA processing [GO:0006397]; mRNA transport [GO:0051028]; nuclear e…	annealing helicase activity [GO:0036310]; mRNA 3'-UTR binding [GO:0003730]; mRNA binding [GO:0003729]; nucleotide binding [GO:0000166]; RNA binding [GO:0003723]; RNA strand annealing activity [GO:0033592]; sequence-specific mRNA binding [GO:1990825]; single-stranded DNA binding [GO:0003697]; single-stranded RNA binding [GO:0003727]; transcription factor binding [GO:0008134]	cytoplasm [GO:0005737]; cytosol [GO:0005829]; intracellular ribonucleoprotein complex [GO:0030529]; nucleoplasm [GO:0005654]; nucleoplasmic periphery of the nuclear pore complex [GO:1990826]; nucleus [GO:0005634]; spliceosomal complex [GO:0005681]	4	1	7	7	7	4
P85971	P85971	6PGL_RAT	257	6-phosphogluconolactonase (6PGL) (EC 3.1.1.31)	carbohydrate metabolic process [GO:0005975]; pentose-phosphate shunt, oxidative branch [GO:0009051]	6-phosphogluconolactonase activity [GO:0017057]; monosaccharide binding [GO:0048029]	cytoplasm [GO:0005737]	4	3	7	3	6	4
Q5HZV9	Q5HZV9	PP1R7_RAT	360	Protein phosphatase 1 regulatory subunit 7 (Protein phosphatase 1 regulatory subunit 22)			nucleus [GO:0005634]	4	1	7	1	2	0
Q5M7U6	Q5M7U6	ARP2_RAT	394	Actin-related protein 2 (Actin-like protein 2)	Arp2/3 complex-mediated actin nucleation [GO:0034314]; asymmetric cell division [GO:0008356]; cilium assembly [GO:0060271]; cytosolic transport [GO:0016482]; establishment or maintenance of cell polarity [GO:0007163]; meiotic chromosome movement towards spindle pole [GO:0016344]; meiotic cytokinesis [GO:0033206]; positive regulation of dendritic spine morphogenesis [GO:0061003]; response to ethan…	ATP binding [GO:0005524]; cytoskeletal protein binding [GO:0008092]; structural constituent of cytoskeleton [GO:0005200]	actin cap [GO:0030478]; Arp2/3 protein complex [GO:0005885]; cytosol [GO:0005829]; extracellular exosome [GO:0070062]; focal adhesion [GO:0005925]; invadopodium [GO:0071437]; membrane [GO:0016020]; podosome [GO:0002102]	4	2	7	3	6	1
Q64240	Q64240	AMBP_RAT	349	Protein AMBP [Cleaved into: Alpha-1-microglobulin; Inter-alpha-trypsin inhibitor light chain (ITI-LC) (Bikunin) (HI-30); Trypstatin]	protein catabolic process [GO:0030163]; protein-chromophore linkage [GO:0018298]	heme binding [GO:0020037]; IgA binding [GO:0019862]; protein homodimerization activity [GO:0042803]; serine-type endopeptidase inhibitor activity [GO:0004867]; small molecule binding [GO:0036094]	blood microparticle [GO:0072562]; cell surface [GO:0009986]; extracellular exosome [GO:0070062]; extracellular space [GO:0005615]; intracellular membrane-bounded organelle [GO:0043231]; plasma membrane [GO:0005886]	4	2	7	2	4	2
Q6JE36	Q6JE36	NDRG1_RAT	394	Protein NDRG1 (N-myc downstream-regulated gene 1 protein) (Protein Ndr1)	cell-cell adhesion [GO:0098609]; cellular response to hypoxia [GO:0071456]; DNA damage response, signal transduction by p53 class mediator [GO:0030330]; mast cell activation [GO:0045576]; negative regulation of cell proliferation [GO:0008285]; peripheral nervous system myelin maintenance [GO:0032287]; positive regulation of spindle checkpoint [GO:0090232]; signal transduction [GO:0007165]		cell-cell adherens junction [GO:0005913]; centrosome [GO:0005813]; cytoplasm [GO:0005737]; cytosol [GO:0005829]; extracellular exosome [GO:0070062]; microtubule [GO:0005874]; myelin sheath [GO:0043209]; nucleus [GO:0005634]; perinuclear region of cytoplasm [GO:0048471]; plasma membrane [GO:0005886]; recycling endosome membrane [GO:0055038]	4	3	7	3	5	3
Q2PQA9	Q2PQA9	KINH_RAT	963	Kinesin-1 heavy chain (Conventional kinesin heavy chain) (Ubiquitous kinesin heavy chain) (UKHC)	axon guidance [GO:0007411]; cell-cell adhesion [GO:0098609]; centrosome localization [GO:0051642]; cytoplasm organization [GO:0007028]; plus-end-directed vesicle transport along microtubule [GO:0072383]; positive regulation of establishment of protein localization to plasma membrane [GO:0090004]; positive regulation of insulin secretion involved in cellular response to glucose stimulus [GO:003577…	ATP binding [GO:0005524]; ATP-dependent microtubule motor activity, plus-end-directed [GO:0008574]; JUN kinase binding [GO:0008432]; microtubule binding [GO:0008017]; microtubule motor activity [GO:0003777]	axonal growth cone [GO:0044295]; cell-cell adherens junction [GO:0005913]; ciliary rootlet [GO:0035253]; cytoplasm [GO:0005737]; endocytic vesicle [GO:0030139]; kinesin complex [GO:0005871]; membrane [GO:0016020]; microtubule [GO:0005874]; microtubule organizing center [GO:0005815]; perinuclear region of cytoplasm [GO:0048471]; vesicle [GO:0031982]	3	0	7	1	7	0
Q63798	Q63798	PSME2_RAT	238	Proteasome activator complex subunit 2 (11S regulator complex subunit beta) (REG-beta) (Activator of multicatalytic protease subunit 2) (Proteasome activator 28 subunit beta) (PA28b) (PA28beta)	positive regulation of endopeptidase activity [GO:0010950]; regulation of G1/S transition of mitotic cell cycle [GO:2000045]; regulation of proteasomal protein catabolic process [GO:0061136]	endopeptidase activator activity [GO:0061133]	cytoplasm [GO:0005737]; extracellular exosome [GO:0070062]; membrane [GO:0016020]; proteasome activator complex [GO:0008537]; proteasome complex [GO:0000502]	2	2	7	2	7	2
P08932	P08932	KNT2_RAT	430	T-kininogen 2 (Alpha-1-MAP) (Major acute phase protein) (T-kininogen II) (Thiostatin) [Cleaved into: T-kininogen 2 heavy chain (T-kininogen II heavy chain); T-kinin; T-kininogen 2 light chain (T-kininogen II light chain)]	acute-phase response [GO:0006953]; vasodilation [GO:0042311]	cysteine-type endopeptidase inhibitor activity [GO:0004869]	extracellular space [GO:0005615]	1	1	7	6	3	1
Q63617	Q63617	HYOU1_RAT	999	Hypoxia up-regulated protein 1 (150 kDa oxygen-regulated protein) (ORP-150)	negative regulation of hypoxia-induced intrinsic apoptotic signaling pathway [GO:1903298]; response to hypoxia [GO:0001666]	ATP binding [GO:0005524]	endoplasmic reticulum lumen [GO:0005788]; smooth endoplasmic reticulum [GO:0005790]	1	0	7	2	1	1
Q91ZN1	Q91ZN1	COR1A_RAT	461	Coronin-1A (Coronin-like protein A) (Clipin-A) (Tryptophan aspartate-containing coat protein) (TACO)	actin cytoskeleton organization [GO:0030036]; actin filament organization [GO:0007015]; calcium ion transport [GO:0006816]; cell-substrate adhesion [GO:0031589]; cellular response to interleukin-4 [GO:0071353]; early endosome to recycling endosome transport [GO:0061502]; homeostasis of number of cells within a tissue [GO:0048873]; leukocyte chemotaxis [GO:0030595]; natural killer cell degranulati…	actin filament binding [GO:0051015]; poly(A) RNA binding [GO:0044822]	actin cytoskeleton [GO:0015629]; actin filament [GO:0005884]; axon [GO:0030424]; cell-cell junction [GO:0005911]; cortical actin cytoskeleton [GO:0030864]; cytosol [GO:0005829]; early endosome [GO:0005769]; extracellular exosome [GO:0070062]; immunological synapse [GO:0001772]; lamellipodium [GO:0030027]; phagocytic cup [GO:0001891]; phagocytic vesicle membrane [GO:0030670]; protein complex [GO:0…	1	2	7	2	5	2
Q5XHY5	Q5XHY5	SYTC_RAT	695	Threonine--tRNA ligase, cytoplasmic (EC 6.1.1.3) (Threonyl-tRNA synthetase) (ThrRS)	threonyl-tRNA aminoacylation [GO:0006435]	ATP binding [GO:0005524]; RNA binding [GO:0003723]; threonine-tRNA ligase activity [GO:0004829]	cytoplasm [GO:0005737]	0	0	7	2	1	0
Q9JHU0	Q9JHU0	DPYL5_RAT	564	Dihydropyrimidinase-related protein 5 (DRP-5) (UNC33-like phosphoprotein 6) (ULIP-6)	axon guidance [GO:0007411]; neuron differentiation [GO:0030182]	hydrolase activity, acting on carbon-nitrogen (but not peptide) bonds [GO:0016810]	cytoplasm [GO:0005737]; dendrite [GO:0030425]; neuronal cell body [GO:0043025]; protein complex [GO:0043234]	14	6	6	3	1	1
P09117	P09117	ALDOC_RAT	363	Fructose-bisphosphate aldolase C (EC 4.1.2.13) (Brain-type aldolase)	aging [GO:0007568]; animal organ regeneration [GO:0031100]; apoptotic process [GO:0006915]; fructose 1,6-bisphosphate metabolic process [GO:0030388]; glycolytic process [GO:0006096]; protein heterotetramerization [GO:0051290]; protein homotetramerization [GO:0051289]; response to hypoxia [GO:0001666]; response to organic cyclic compound [GO:0014070]; response to organonitrogen compound [GO:001024…	fructose-bisphosphate aldolase activity [GO:0004332]	axon [GO:0030424]; cytoplasm [GO:0005737]	13	4	6	4	3	1
P14669	P14669	ANXA3_RAT	324	Annexin A3 (35-alpha calcimedin) (Annexin III) (Annexin-3) (Lipocortin III) (Placental anticoagulant protein III) (PAP-III)	animal organ regeneration [GO:0031100]; defense response to bacterium [GO:0042742]; hippocampus development [GO:0021766]; neutrophil degranulation [GO:0043312]; phagocytosis [GO:0006909]; positive regulation of angiogenesis [GO:0045766]; positive regulation of DNA metabolic process [GO:0051054]; positive regulation of endothelial cell migration [GO:0010595]; positive regulation of sequence-specif…	calcium-dependent phospholipid binding [GO:0005544]; calcium ion binding [GO:0005509]; phospholipase A2 inhibitor activity [GO:0019834]	axon [GO:0030424]; dendrite [GO:0030425]; extracellular exosome [GO:0070062]; neuronal cell body [GO:0043025]; phagocytic vesicle membrane [GO:0030670]; plasma membrane [GO:0005886]; specific granule [GO:0042581]	13	6	6	2	8	4
P39069	P39069	KAD1_RAT	194	Adenylate kinase isoenzyme 1 (AK 1) (EC 2.7.4.3) (EC 2.7.4.6) (ATP-AMP transphosphorylase 1) (ATP:AMP phosphotransferase) (Adenylate monophosphate kinase) (Myokinase)	adenine metabolic process [GO:0046083]; ADP biosynthetic process [GO:0006172]; AMP metabolic process [GO:0046033]; ATP metabolic process [GO:0046034]; cerebellum development [GO:0021549]; inosine biosynthetic process [GO:0046103]; muscle organ development [GO:0007517]; neuron differentiation [GO:0030182]; nucleoside diphosphate phosphorylation [GO:0006165]; nucleoside triphosphate biosynthetic pr…	adenylate kinase activity [GO:0004017]; ATP binding [GO:0005524]; nucleoside diphosphate kinase activity [GO:0004550]	neuron projection [GO:0043005]; perinuclear region of cytoplasm [GO:0048471]; sarcomere [GO:0030017]	10	6	6	3	10	4
P05545	P05545	SPA3K_RAT	416	Serine protease inhibitor A3K (Serpin A3K) (CPI-21) (Contrapsin-like protease inhibitor 1) (GHR-P63) (Growth hormone-regulated proteinase inhibitor) (Kallikrein-binding protein) (KBP) (SPI-2.3) (Serine protease inhibitor 2) (SPI-2) (Thyroid hormone-regulated protein)		serine-type endopeptidase inhibitor activity [GO:0004867]	extracellular space [GO:0005615]	9	5	6	3	6	3
Q6AY84	Q6AY84	SCRN1_RAT	414	Secernin-1	exocytosis [GO:0006887]	dipeptidase activity [GO:0016805]	cytoplasm [GO:0005737]; nuclear membrane [GO:0031965]	9	5	6	2	5	3
Q6P7B0	Q6P7B0	SYWC_RAT	481	Tryptophan--tRNA ligase, cytoplasmic (EC 6.1.1.2) (Tryptophanyl-tRNA synthetase) (TrpRS) [Cleaved into: T1-TrpRS; T2-TrpRS]	angiogenesis [GO:0001525]; regulation of angiogenesis [GO:0045765]; tryptophanyl-tRNA aminoacylation [GO:0006436]	ATP binding [GO:0005524]; tryptophan-tRNA ligase activity [GO:0004830]	cytoplasm [GO:0005737]; extracellular exosome [GO:0070062]; nucleus [GO:0005634]	9	2	6	2	5	1
P47875	P47875	CSRP1_RAT	193	Cysteine and glycine-rich protein 1 (Cysteine-rich protein 1) (CRP) (CRP1)	nervous system development [GO:0007399]; platelet aggregation [GO:0070527]	poly(A) RNA binding [GO:0044822]; zinc ion binding [GO:0008270]	extracellular exosome [GO:0070062]; focal adhesion [GO:0005925]; nucleus [GO:0005634]	8	6	6	4	7	3
Q5XI73	Q5XI73	GDIR1_RAT	204	Rho GDP-dissociation inhibitor 1 (Rho GDI 1) (Rho-GDI alpha)	cellular response to mechanical stimulus [GO:0071260]; cellular response to organic cyclic compound [GO:0071407]; cellular response to redox state [GO:0071461]; negative regulation of cell migration [GO:0030336]; regulation of cell shape [GO:0008360]; regulation of protein localization [GO:0032880]; Rho protein signal transduction [GO:0007266]; semaphorin-plexin signaling pathway [GO:0071526]	fatty acid binding [GO:0005504]; GTPase activator activity [GO:0005096]; Hsp90 protein binding [GO:0051879]; protein kinase binding [GO:0019901]; Rho GDP-dissociation inhibitor activity [GO:0005094]; Rho GTPase binding [GO:0017048]	cytosol [GO:0005829]; extracellular space [GO:0005615]; immunological synapse [GO:0001772]; membrane [GO:0016020]; nucleus [GO:0005634]	8	3	6	3	6	1
Q64559	Q64559	BACH_RAT	381	Cytosolic acyl coenzyme A thioester hydrolase (EC 3.1.2.2) (ACH1) (ACT) (Acyl-CoA thioesterase 7) (Brain acyl-CoA hydrolase) (BACH) (CTE-IIa) (CTE-IIb) (CTE-II) (LACH1) (Long chain acyl-CoA thioester hydrolase) (MTE-II)	acyl-CoA metabolic process [GO:0006637]; coenzyme A biosynthetic process [GO:0015937]; long-chain fatty-acyl-CoA catabolic process [GO:0036116]; medium-chain fatty acid biosynthetic process [GO:0051792]; medium-chain fatty-acyl-CoA catabolic process [GO:0036114]; palmitic acid biosynthetic process [GO:1900535]	acyl-CoA hydrolase activity [GO:0047617]; carboxylic ester hydrolase activity [GO:0052689]; long-chain fatty acyl-CoA binding [GO:0036042]; palmitoyl-CoA hydrolase activity [GO:0016290]	cytosol [GO:0005829]; extracellular exosome [GO:0070062]; nucleoplasm [GO:0005654]	7	2	6	2	2	1
P16290	P16290	PGAM2_RAT	253	Phosphoglycerate mutase 2 (EC 5.4.2.11) (EC 5.4.2.4) (BPG-dependent PGAM 2) (Muscle-specific phosphoglycerate mutase) (Phosphoglycerate mutase isozyme M) (PGAM-M)	gluconeogenesis [GO:0006094]; glycolytic process [GO:0006096]; Notch signaling pathway [GO:0007219]; regulation of pentose-phosphate shunt [GO:0043456]; response to inorganic substance [GO:0010035]; response to mercury ion [GO:0046689]; spermatogenesis [GO:0007283]; striated muscle contraction [GO:0006941]	2,3-bisphosphoglycerate-dependent phosphoglycerate mutase activity [GO:0046538]; bisphosphoglycerate mutase activity [GO:0004082]; cofactor binding [GO:0048037]; hydrolase activity [GO:0016787]; phosphoglycerate mutase activity [GO:0004619]	cytosol [GO:0005829]; extracellular exosome [GO:0070062]; nucleus [GO:0005634]	6	3	6	2	11	7
P26772	P26772	CH10_RAT	102	10 kDa heat shock protein, mitochondrial (Hsp10) (10 kDa chaperonin) (Chaperonin 10) (CPN10)	chaperone mediated protein folding requiring cofactor [GO:0051085]; response to unfolded protein [GO:0006986]	ATP binding [GO:0005524]; chaperone binding [GO:0051087]; metal ion binding [GO:0046872]; unfolded protein binding [GO:0051082]	mitochondrial matrix [GO:0005759]; mitochondrion [GO:0005739]	6	4	6	2	4	1
P41498	P41498	PPAC_RAT	158	Low molecular weight phosphotyrosine protein phosphatase (LMW-PTP) (LMW-PTPase) (EC 3.1.3.48) (Low molecular weight cytosolic acid phosphatase) (EC 3.1.3.2)	chemical synaptic transmission [GO:0007268]	acid phosphatase activity [GO:0003993]; non-membrane spanning protein tyrosine phosphatase activity [GO:0004726]; protein tyrosine phosphatase activity [GO:0004725]; SH3 domain binding [GO:0017124]	cytoplasm [GO:0005737]; neuron projection [GO:0043005]	6	3	6	1	2	0
Q5PPN5	Q5PPN5	TPPP3_RAT	176	Tubulin polymerization-promoting protein family member 3	microtubule bundle formation [GO:0001578]; microtubule polymerization [GO:0046785]	tubulin binding [GO:0015631]	cytoplasm [GO:0005737]; extracellular exosome [GO:0070062]; microtubule [GO:0005874]	6	1	6	0	3	2
Q6P686	Q6P686	OSTF1_RAT	214	Osteoclast-stimulating factor 1			cytoplasm [GO:0005737]; extracellular exosome [GO:0070062]	6	3	6	3	4	2
P01041	P01041	CYTB_RAT	98	Cystatin-B (Cystatin-beta) (Liver thiol proteinase inhibitor) (Stefin-B)	adult locomotory behavior [GO:0008344]	cysteine-type endopeptidase inhibitor activity [GO:0004869]; poly(A) RNA binding [GO:0044822]	cytoplasm [GO:0005737]; extracellular exosome [GO:0070062]; extracellular space [GO:0005615]; nucleolus [GO:0005730]	5	2	6	4	4	1
P19804	P19804	NDKB_RAT	152	Nucleoside diphosphate kinase B (NDK B) (NDP kinase B) (EC 2.7.4.6) (Histidine protein kinase NDKB) (EC 2.7.13.3) (P18)	cellular response to fatty acid [GO:0071398]; cellular response to glucose stimulus [GO:0071333]; cellular response to oxidative stress [GO:0034599]; CTP biosynthetic process [GO:0006241]; GTP biosynthetic process [GO:0006183]; integrin-mediated signaling pathway [GO:0007229]; negative regulation of apoptotic process [GO:0043066]; negative regulation of myeloid leukocyte differentiation [GO:00027…	ATP binding [GO:0005524]; drug binding [GO:0008144]; enzyme binding [GO:0019899]; fatty acid binding [GO:0005504]; intermediate filament binding [GO:0019215]; metal ion binding [GO:0046872]; nucleoside diphosphate kinase activity [GO:0004550]; protein histidine kinase activity [GO:0004673]; protein serine/threonine kinase activity [GO:0004674]	cell periphery [GO:0071944]; cytoplasm [GO:0005737]; lamellipodium [GO:0030027]; mitochondrial membrane [GO:0031966]; nucleus [GO:0005634]; perinuclear region of cytoplasm [GO:0048471]; ruffle [GO:0001726]	5	4	6	4	5	4
P20761	P20761	IGG2B_RAT	333	Ig gamma-2B chain C region (Immunoglobulin heavy chain 1a)	B cell receptor signaling pathway [GO:0050853]; complement activation, classical pathway [GO:0006958]; defense response to bacterium [GO:0042742]; innate immune response [GO:0045087]; phagocytosis, engulfment [GO:0006911]; phagocytosis, recognition [GO:0006910]; positive regulation of B cell activation [GO:0050871]	antigen binding [GO:0003823]; immunoglobulin receptor binding [GO:0034987]	blood microparticle [GO:0072562]; external side of plasma membrane [GO:0009897]; immunoglobulin complex, circulating [GO:0042571]	5	3	6	4	5	2
P20762	P20762	IGG2C_RAT	329	Ig gamma-2C chain C region		antigen binding [GO:0003823]		5	3	6	0	6	2
P36972	P36972	APT_RAT	180	Adenine phosphoribosyltransferase (APRT) (EC 2.4.2.7)	adenine salvage [GO:0006168]; AMP salvage [GO:0044209]; cellular response to insulin stimulus [GO:0032869]; grooming behavior [GO:0007625]; lactation [GO:0007595]	adenine binding [GO:0002055]; adenine phosphoribosyltransferase activity [GO:0003999]; AMP binding [GO:0016208]	cytoplasm [GO:0005737]; extracellular exosome [GO:0070062]; nucleoplasm [GO:0005654]	5	3	6	0	7	3
P62961	P62961	YBOX1_RAT	322	Nuclease-sensitive element-binding protein 1 (CCAAT-binding transcription factor I subunit A) (CBF-A) (DNA-binding protein B) (DBPB) (Enhancer factor I subunit A) (EFI-A) (Y-box transcription factor) (Y-box-binding protein 1) (YB-1)	CRD-mediated mRNA stabilization [GO:0070934]; mRNA processing [GO:0006397]; negative regulation of apoptotic process [GO:0043066]; negative regulation of insulin receptor signaling pathway [GO:0046627]; negative regulation of transcription from RNA polymerase II promoter [GO:0000122]; positive regulation of cell division [GO:0051781]; positive regulation of cell proliferation [GO:0008284]; positi…	mRNA binding [GO:0003729]; p53 binding [GO:0002039]; RNA binding [GO:0003723]; sequence-specific DNA binding [GO:0043565]; single-stranded DNA binding [GO:0003697]; transcription factor binding [GO:0008134]	cytoplasm [GO:0005737]; cytoplasmic stress granule [GO:0010494]; dendrite [GO:0030425]; extracellular region [GO:0005576]; histone pre-mRNA 3'end processing complex [GO:0071204]; intracellular ribonucleoprotein complex [GO:0030529]; messenger ribonucleoprotein complex [GO:1990124]; nucleus [GO:0005634]; perinuclear region of cytoplasm [GO:0048471]	5	3	6	6	5	4
P63029	P63029	TCTP_RAT	172	Translationally-controlled tumor protein (TCTP) (Lens epithelial protein)	cell differentiation [GO:0030154]; cell proliferation [GO:0008283]; spermatogenesis [GO:0007283]	calcium ion binding [GO:0005509]; microtubule binding [GO:0008017]	cytoplasm [GO:0005737]	5	3	6	2	5	0
Q5I0G4	Q5I0G4	SYG_RAT	637	Glycine--tRNA ligase (EC 3.6.1.17) (EC 6.1.1.14) (Diadenosine tetraphosphate synthetase) (AP-4-A synthetase) (Glycyl-tRNA synthetase) (GlyRS) (Fragment)	diadenosine tetraphosphate biosynthetic process [GO:0015966]; glycyl-tRNA aminoacylation [GO:0006426]	ATP binding [GO:0005524]; bis(5'-nucleosyl)-tetraphosphatase (asymmetrical) activity [GO:0004081]; glycine-tRNA ligase activity [GO:0004820]; protein dimerization activity [GO:0046983]	axon [GO:0030424]; cytoplasm [GO:0005737]; mitochondrion [GO:0005739]	5	2	6	1	1	1
Q64640	Q64640	ADK_RAT	361	Adenosine kinase (AK) (EC 2.7.1.20) (Adenosine 5'-phosphotransferase)	adenosine metabolic process [GO:0046085]; adenosine salvage [GO:0006169]; AMP salvage [GO:0044209]; circadian regulation of gene expression [GO:0032922]; positive regulation of cardiac muscle hypertrophy [GO:0010613]; positive regulation of T cell proliferation [GO:0042102]; purine ribonucleoside salvage [GO:0006166]; type B pancreatic cell proliferation [GO:0044342]	adenosine kinase activity [GO:0004001]; ATP binding [GO:0005524]; metal ion binding [GO:0046872]	cytoplasm [GO:0005737]; cytosol [GO:0005829]; nucleus [GO:0005634]	5	3	6	2	2	0
B3GNI6	B3GNI6	SEP11_RAT	431	Septin-11	cell cycle [GO:0007049]; cell division [GO:0051301]; protein heterooligomerization [GO:0051291]	GTP binding [GO:0005525]	axon [GO:0030424]; cell junction [GO:0030054]; cytoplasm [GO:0005737]; dendritic spine [GO:0043197]; extracellular exosome [GO:0070062]; stress fiber [GO:0001725]	4	4	6	4	5	2
O35568	O35568	FBLN3_RAT	493	EGF-containing fibulin-like extracellular matrix protein 1 (Fibulin-3) (FIBL-3) (T16 protein)	epidermal growth factor receptor signaling pathway [GO:0007173]; negative regulation of chondrocyte differentiation [GO:0032331]; negative regulation of neuron projection development [GO:0010977]; peptidyl-tyrosine phosphorylation [GO:0018108]; positive regulation of cell projection organization [GO:0031346]; positive regulation of cell proliferation [GO:0008284]; regulation of glial cell migrati…	calcium ion binding [GO:0005509]; epidermal growth factor-activated receptor activity [GO:0005006]; epidermal growth factor receptor binding [GO:0005154]	basement membrane [GO:0005604]; cytoplasm [GO:0005737]; extracellular matrix [GO:0031012]; extracellular space [GO:0005615]	4	2	6	3	5	2
P35213	P35213	1433B_RAT	246	14-3-3 protein beta/alpha (Prepronerve growth factor RNH-1) (Protein kinase C inhibitor protein 1) (KCIP-1) [Cleaved into: 14-3-3 protein beta/alpha, N-terminally processed]	activation of MAPKK activity [GO:0000186]; cell-cell adhesion [GO:0098609]; cytoplasmic sequestering of protein [GO:0051220]; negative regulation of G-protein coupled receptor protein signaling pathway [GO:0045744]; negative regulation of protein dephosphorylation [GO:0035308]; negative regulation of transcription, DNA-templated [GO:0045892]; protein heterooligomerization [GO:0051291]; protein ta…	protein complex binding [GO:0032403]; protein C-terminus binding [GO:0008022]; transcription corepressor activity [GO:0003714]	cell-cell adherens junction [GO:0005913]; cytoplasm [GO:0005737]; cytosol [GO:0005829]; extracellular exosome [GO:0070062]; focal adhesion [GO:0005925]; melanosome [GO:0042470]; membrane [GO:0016020]; nucleus [GO:0005634]; perinuclear region of cytoplasm [GO:0048471]; protein complex [GO:0043234]; transcriptional repressor complex [GO:0017053]	4	3	6	3	6	2
Q63768	Q63768	CRK_RAT	304	Adapter molecule crk (Proto-oncogene c-Crk) (p38)	activation of JUN kinase activity [GO:0007257]; activation of MAPKK activity [GO:0000186]; ephrin receptor signaling pathway [GO:0048013]; positive regulation of substrate adhesion-dependent cell spreading [GO:1900026]; regulation of actin cytoskeleton organization [GO:0032956]; regulation of cellular component movement [GO:0051270]; regulation of GTPase activity [GO:0043087]; regulation of Rac p…	enzyme binding [GO:0019899]; protein binding, bridging [GO:0030674]; protein domain specific binding [GO:0019904]	actin cytoskeleton [GO:0015629]; cytosol [GO:0005829]; extracellular exosome [GO:0070062]; plasma membrane [GO:0005886]	4	1	6	1	6	0
Q9JHL4	Q9JHL4	DBNL_RAT	436	Drebrin-like protein (Actin-binding protein 1) (Abp1) (SH3 domain-containing protein 7)	adaptive immune response [GO:0002250]; cell-cell adhesion [GO:0098609]; neuron projection morphogenesis [GO:0048812]; podosome assembly [GO:0071800]; Rac protein signal transduction [GO:0016601]; receptor-mediated endocytosis [GO:0006898]; ruffle assembly [GO:0097178]; synapse assembly [GO:0007416]	actin binding [GO:0003779]; actin filament binding [GO:0051015]; protein C-terminus binding [GO:0008022]	cell-cell adherens junction [GO:0005913]; cell cortex [GO:0005938]; clathrin-coated vesicle membrane [GO:0030665]; cytoplasm [GO:0005737]; cytosol [GO:0005829]; dendrite [GO:0030425]; early endosome [GO:0005769]; extracellular exosome [GO:0070062]; Golgi membrane [GO:0000139]; lamellipodium [GO:0030027]; plasma membrane [GO:0005886]; podosome [GO:0002102]; postsynaptic density [GO:0014069]; ruffl…	4	4	6	2	2	1
P24268	P24268	CATD_RAT	407	Cathepsin D (EC 3.4.23.5) [Cleaved into: Cathepsin D 12 kDa light chain; Cathepsin D 9 kDa light chain; Cathepsin D 34 kDa heavy chain; Cathepsin D 30 kDa heavy chain]	protein catabolic process [GO:0030163]; proteolysis [GO:0006508]; response to nutrient levels [GO:0031667]	aspartic-type endopeptidase activity [GO:0004190]; endopeptidase activity [GO:0004175]; peptide binding [GO:0042277]	extracellular space [GO:0005615]; lysosome [GO:0005764]; melanosome [GO:0042470]	3	2	6	2	5	3
P27321	P27321	ICAL_RAT	713	Calpastatin (Calpain inhibitor)	aging [GO:0007568]; animal organ regeneration [GO:0031100]; brain development [GO:0007420]; egg activation [GO:0007343]; liver development [GO:0001889]; myoblast differentiation [GO:0045445]; myoblast fusion [GO:0007520]; negative regulation of catalytic activity [GO:0043086]; negative regulation of cell cycle arrest [GO:0071157]; regulation of protein catabolic process [GO:0042176]	calcium-dependent cysteine-type endopeptidase inhibitor activity [GO:0010859]; protease binding [GO:0002020]	cytoplasm [GO:0005737]; membrane [GO:0016020]; nucleus [GO:0005634]	3	2	6	2	4	2
Q5XI32	Q5XI32	CAPZB_RAT	272	F-actin-capping protein subunit beta (CapZ beta)	actin cytoskeleton organization [GO:0030036]; barbed-end actin filament capping [GO:0051016]; cell morphogenesis [GO:0000902]; cytoskeleton organization [GO:0007010]; negative regulation of filopodium assembly [GO:0051490]; regulation of cell morphogenesis [GO:0022604]; regulation of lamellipodium assembly [GO:0010591]	actin filament binding [GO:0051015]	actin filament [GO:0005884]; dendritic spine [GO:0043197]; F-actin capping protein complex [GO:0008290]; neuronal cell body [GO:0043025]; sarcomere [GO:0030017]; WASH complex [GO:0071203]	3	1	6	1	4	0
P02600	P02600	MYL1_RAT	189	Myosin light chain 1/3, skeletal muscle isoform (MLC1/MLC3) (MLC1F/MLC3F) (Myosin light chain alkali 1/2) (Myosin light chain A1/A2)	cardiac muscle contraction [GO:0060048]	calcium ion binding [GO:0005509]	contractile fiber [GO:0043292]; myofibril [GO:0030016]; myosin complex [GO:0016459]	2	2	6	4	8	5
P06302	P06302	PTMA_RAT	112	Prothymosin alpha [Cleaved into: Prothymosin alpha, N-terminally processed; Thymosin alpha]	cell differentiation [GO:0030154]; cell proliferation [GO:0008283]; negative regulation of apoptotic process [GO:0043066]; negative regulation of cysteine-type endopeptidase activity involved in apoptotic process [GO:0043154]; positive regulation of transcription from RNA polymerase II promoter [GO:0045944]		nucleus [GO:0005634]	2	0	6	2	3	2
P52303	P52303	AP1B1_RAT	949	AP-1 complex subunit beta-1 (Adaptor protein complex AP-1 subunit beta-1) (Adaptor-related protein complex 1 subunit beta-1) (Beta-1-adaptin) (Beta-adaptin 1) (Clathrin assembly protein complex 1 beta large chain) (Golgi adaptor HA1/AP1 adaptin beta subunit)	clathrin coat assembly [GO:0048268]; intracellular protein transport [GO:0006886]; vesicle-mediated transport [GO:0016192]	clathrin binding [GO:0030276]; protein transporter activity [GO:0008565]	clathrin adaptor complex [GO:0030131]; clathrin coat [GO:0030118]; clathrin-coated vesicle membrane [GO:0030665]; Golgi apparatus [GO:0005794]	2	0	6	1	2	1
Q7TP47	Q7TP47	HNRPQ_RAT	533	Heterogeneous nuclear ribonucleoprotein Q (hnRNP Q) (Liver regeneration-related protein LRRG077) (Synaptotagmin-binding, cytoplasmic RNA-interacting protein)	circadian rhythm [GO:0007623]; mRNA processing [GO:0006397]; negative regulation of mRNA modification [GO:0090367]; positive regulation of translation [GO:0045727]; RNA splicing [GO:0008380]	mRNA 3'-UTR binding [GO:0003730]; mRNA 5'-UTR binding [GO:0048027]; nucleotide binding [GO:0000166]	CRD-mediated mRNA stability complex [GO:0070937]; cytoplasm [GO:0005737]; endoplasmic reticulum [GO:0005783]; histone pre-mRNA 3'end processing complex [GO:0071204]; intracellular ribonucleoprotein complex [GO:0030529]; membrane [GO:0016020]; neuronal cell body [GO:0043025]; nucleoplasm [GO:0005654]; nucleus [GO:0005634]; proximal dendrite [GO:1990635]; spliceosomal complex [GO:0005681]	2	0	6	1	6	2
P29457	P29457	SERPH_RAT	417	Serpin H1 (47 kDa heat shock protein) (Collagen-binding protein) (Colligin) (GP46)	collagen fibril organization [GO:0030199]	collagen binding [GO:0005518]; serine-type endopeptidase inhibitor activity [GO:0004867]	endoplasmic reticulum [GO:0005783]; endoplasmic reticulum lumen [GO:0005788]	1	0	6	3	2	1
Q63569	Q63569	PRS6A_RAT	439	26S protease regulatory subunit 6A (26S proteasome AAA-ATPase subunit RPT5) (Proteasome 26S subunit ATPase 3) (Spermatogenic cell/sperm-associated Tat-binding protein homolog SATA) (Tat-binding protein 1) (TBP-1)	ER-associated ubiquitin-dependent protein catabolic process [GO:0030433]; positive regulation of RNA polymerase II transcriptional preinitiation complex assembly [GO:0045899]	ATP binding [GO:0005524]; proteasome-activating ATPase activity [GO:0036402]; TBP-class protein binding [GO:0017025]	cytoplasm [GO:0005737]; cytoplasmic mRNA processing body [GO:0000932]; cytosolic proteasome complex [GO:0031597]; nuclear proteasome complex [GO:0031595]; perinuclear region of cytoplasm [GO:0048471]; proteasome accessory complex [GO:0022624]; proteasome regulatory particle, base subcomplex [GO:0008540]	1	1	6	1	4	0
Q9R1T3	Q9R1T3	CATZ_RAT	306	Cathepsin Z (EC 3.4.18.1) (Cathepsin Y)	epithelial tube branching involved in lung morphogenesis [GO:0060441]; proteolysis involved in cellular protein catabolic process [GO:0051603]	cysteine-type endopeptidase activity [GO:0004197]	endoplasmic reticulum [GO:0005783]; extracellular exosome [GO:0070062]; extracellular space [GO:0005615]; lysosome [GO:0005764]	1	0	6	6	5	3
P38983	P38983	RSSA_RAT	295	40S ribosomal protein SA (37 kDa laminin receptor precursor) (37LRP) (37/67 kDa laminin receptor) (LRP/LR) (67 kDa laminin receptor) (67LR) (Laminin receptor 1) (LamR) (Laminin-binding protein precursor p40) (LBP/p40)	endonucleolytic cleavage in ITS1 to separate SSU-rRNA from 5.8S rRNA and LSU-rRNA from tricistronic rRNA transcript (SSU-rRNA, 5.8S rRNA, LSU-rRNA) [GO:0000447]; endonucleolytic cleavage to generate mature 3'-end of SSU-rRNA from (SSU-rRNA, 5.8S rRNA, LSU-rRNA) [GO:0000461]; epithelial cell differentiation [GO:0030855]; ribosomal small subunit assembly [GO:0000028]; rRNA export from nucleus [GO:0…	laminin receptor activity [GO:0005055]; structural constituent of ribosome [GO:0003735]; structural molecule activity [GO:0005198]	90S preribosome [GO:0030686]; basement membrane [GO:0005604]; cytoplasm [GO:0005737]; cytosol [GO:0005829]; cytosolic small ribosomal subunit [GO:0022627]; extracellular matrix [GO:0031012]; membrane [GO:0016020]; neuronal cell body [GO:0043025]; nucleus [GO:0005634]; plasma membrane [GO:0005886]	0	0	6	1	2	1
Q63347	Q63347	PRS7_RAT	433	26S protease regulatory subunit 7 (26S proteasome AAA-ATPase subunit RPT1) (Proteasome 26S subunit ATPase 2) (Protein MSS1)	ER-associated ubiquitin-dependent protein catabolic process [GO:0030433]; positive regulation of RNA polymerase II transcriptional preinitiation complex assembly [GO:0045899]	ATP binding [GO:0005524]; proteasome-activating ATPase activity [GO:0036402]; TBP-class protein binding [GO:0017025]; transcription factor binding [GO:0008134]	cytoplasmic mRNA processing body [GO:0000932]; cytosolic proteasome complex [GO:0031597]; nuclear proteasome complex [GO:0031595]; nucleus [GO:0005634]; proteasome accessory complex [GO:0022624]; proteasome regulatory particle, base subcomplex [GO:0008540]	0	1	6	1	5	3
Q63692	Q63692	CDC37_RAT	379	Hsp90 co-chaperone Cdc37 (Hsp90 chaperone protein kinase-targeting subunit) (p50Cdc37) [Cleaved into: Hsp90 co-chaperone Cdc37, N-terminally processed]	protein folding [GO:0006457]; protein stabilization [GO:0050821]; regulation of cell cycle [GO:0051726]	chaperone binding [GO:0051087]; heat shock protein binding [GO:0031072]; mitogen-activated protein kinase kinase kinase binding [GO:0031435]; protein C-terminus binding [GO:0008022]; protein kinase B binding [GO:0043422]; protein kinase binding [GO:0019901]; unfolded protein binding [GO:0051082]	cytoplasm [GO:0005737]; protein complex [GO:0043234]; ruffle membrane [GO:0032587]	0	0	6	1	2	1
P34926	P34926	MAP1A_RAT	2774	Microtubule-associated protein 1A (MAP-1A) [Cleaved into: MAP1A heavy chain; MAP1 light chain LC2]	microtubule cytoskeleton organization [GO:0000226]; negative regulation of microtubule depolymerization [GO:0007026]	actin binding [GO:0003779]; collagen binding [GO:0005518]	cytoplasm [GO:0005737]; microtubule [GO:0005874]; microtubule associated complex [GO:0005875]	24	13	5	4	9	4
P21807	P21807	PERI_RAT	468	Peripherin	intermediate filament cytoskeleton organization [GO:0045104]	protein heterodimerization activity [GO:0046982]; structural molecule activity [GO:0005198]	neuronal cell body [GO:0043025]; neuron projection [GO:0043005]; terminal bouton [GO:0043195]; type III intermediate filament [GO:0045098]	9	5	5	5	3	1
Q64057	Q64057	AL7A1_RAT	539	Alpha-aminoadipic semialdehyde dehydrogenase (Alpha-AASA dehydrogenase) (EC 1.2.1.31) (Aldehyde dehydrogenase family 7 member A1) (EC 1.2.1.3) (Antiquitin-1) (Betaine aldehyde dehydrogenase) (EC 1.2.1.8) (Delta1-piperideine-6-carboxylate dehydrogenase) (P6c dehydrogenase)	glycine betaine biosynthetic process from choline [GO:0019285]	aldehyde dehydrogenase (NAD) activity [GO:0004029]; betaine-aldehyde dehydrogenase activity [GO:0008802]; L-aminoadipate-semialdehyde dehydrogenase activity [GO:0004043]	cytosol [GO:0005829]; extracellular exosome [GO:0070062]; mitochondrion [GO:0005739]; nucleus [GO:0005634]	8	2	5	1	7	0
O70196	O70196	PPCE_RAT	710	Prolyl endopeptidase (PE) (EC 3.4.21.26) (Post-proline cleaving enzyme) (rPop)	proteolysis [GO:0006508]	endopeptidase activity [GO:0004175]; peptide binding [GO:0042277]; serine-type endopeptidase activity [GO:0004252]; serine-type exopeptidase activity [GO:0070008]	cytosol [GO:0005829]	7	3	5	2	3	0
P20760	P20760	IGG2A_RAT	322	Ig gamma-2A chain C region	B cell receptor signaling pathway [GO:0050853]; complement activation, classical pathway [GO:0006958]; defense response to bacterium [GO:0042742]; innate immune response [GO:0045087]; phagocytosis, engulfment [GO:0006911]; phagocytosis, recognition [GO:0006910]; positive regulation of B cell activation [GO:0050871]	antigen binding [GO:0003823]; immunoglobulin receptor binding [GO:0034987]	blood microparticle [GO:0072562]; external side of plasma membrane [GO:0009897]; immunoglobulin complex, circulating [GO:0042571]	7	4	5	3	5	3
P02091	P02091	HBB1_RAT	147	Hemoglobin subunit beta-1 (Beta-1-globin) (Hemoglobin beta chain, major-form) (Hemoglobin beta-1 chain)	glutathione metabolic process [GO:0006749]; oxygen transport [GO:0015671]; protein heterooligomerization [GO:0051291]	heme binding [GO:0020037]; hemoglobin alpha binding [GO:0031721]; hemoglobin beta binding [GO:0031722]; iron ion binding [GO:0005506]; oxygen binding [GO:0019825]; oxygen transporter activity [GO:0005344]	hemoglobin complex [GO:0005833]	6	4	5	5	4	3
P22062	P22062	PIMT_RAT	227	Protein-L-isoaspartate(D-aspartate) O-methyltransferase (PIMT) (EC 2.1.1.77) (L-isoaspartyl protein carboxyl methyltransferase) (Protein L-isoaspartyl/D-aspartyl methyltransferase) (Protein-beta-aspartate methyltransferase)	aging [GO:0007568]; cellular response to hypoxia [GO:0071456]; negative regulation of cardiac muscle cell apoptotic process [GO:0010667]; protein methylation [GO:0006479]; response to ethanol [GO:0045471]; S-adenosylhomocysteine metabolic process [GO:0046498]; S-adenosylmethionine metabolic process [GO:0046500]	protein-L-isoaspartate (D-aspartate) O-methyltransferase activity [GO:0004719]; S-adenosylmethionine-dependent methyltransferase activity [GO:0008757]	basolateral plasma membrane [GO:0016323]; brush border membrane [GO:0031526]; cytoplasm [GO:0005737]; cytosol [GO:0005829]; extracellular space [GO:0005615]; neuron projection [GO:0043005]; perikaryon [GO:0043204]	6	1	5	3	1	0
P23764	P23764	GPX3_RAT	226	Glutathione peroxidase 3 (GPx-3) (GSHPx-3) (EC 1.11.1.9) (Plasma glutathione peroxidase) (GPx-P) (GSHPx-P)	glutathione metabolic process [GO:0006749]; hydrogen peroxide catabolic process [GO:0042744]; protein homotetramerization [GO:0051289]; response to corticosterone [GO:0051412]; response to drug [GO:0042493]; response to molecule of fungal origin [GO:0002238]; response to organic cyclic compound [GO:0014070]; response to organic substance [GO:0010033]; response to oxidative stress [GO:0006979]; re…	glutathione peroxidase activity [GO:0004602]; selenium binding [GO:0008430]	extracellular space [GO:0005615]	6	4	5	2	6	0
P97697	P97697	IMPA1_RAT	277	Inositol monophosphatase 1 (IMP 1) (IMPase 1) (EC 3.1.3.25) (D-galactose 1-phosphate phosphatase) (EC 3.1.3.94) (Inositol-1(or 4)-monophosphatase 1) (Lithium-sensitive myo-inositol monophosphatase A1)	inositol biosynthetic process [GO:0006021]; inositol metabolic process [GO:0006020]; inositol phosphate dephosphorylation [GO:0046855]; phosphatidylinositol biosynthetic process [GO:0006661]; phosphatidylinositol phosphorylation [GO:0046854]; response to lithium ion [GO:0010226]; signal transduction [GO:0007165]	inositol monophosphate 1-phosphatase activity [GO:0008934]; inositol monophosphate 3-phosphatase activity [GO:0052832]; inositol monophosphate 4-phosphatase activity [GO:0052833]; inositol monophosphate phosphatase activity [GO:0052834]; lithium ion binding [GO:0031403]; magnesium ion binding [GO:0000287]; manganese ion binding [GO:0030145]	axon [GO:0030424]; cytoplasm [GO:0005737]; neuronal cell body [GO:0043025]	6	4	5	0	5	3
Q5U318	Q5U318	PEA15_RAT	130	Astrocytic phosphoprotein PEA-15 (15 kDa phosphoprotein enriched in astrocytes)	apoptotic process [GO:0006915]; carbohydrate transport [GO:0008643]; DNA damage checkpoint [GO:0000077]; negative regulation of extrinsic apoptotic signaling pathway via death domain receptors [GO:1902042]; negative regulation of glucose import [GO:0046325]; positive regulation of extrinsic apoptotic signaling pathway via death domain receptors [GO:1902043]; response to morphine [GO:0043278]		cytoplasm [GO:0005737]	6	2	5	2	3	2
Q63228	Q63228	GMFB_RAT	142	Glia maturation factor beta (GMF-beta)	negative regulation of Arp2/3 complex-mediated actin nucleation [GO:0034316]		intracellular [GO:0005622]	6	5	5	1	3	5
P62959	P62959	HINT1_RAT	126	Histidine triad nucleotide-binding protein 1 (EC 3.-.-.-) (17 kDa inhibitor of protein kinase C) (Adenosine 5'-monophosphoramidase) (Protein kinase C inhibitor 1) (Protein kinase C-interacting protein 1) (PKCI-1)	intrinsic apoptotic signaling pathway by p53 class mediator [GO:0072332]; purine ribonucleotide catabolic process [GO:0009154]; regulation of transcription, DNA-templated [GO:0006355]; transcription, DNA-templated [GO:0006351]	hydrolase activity [GO:0016787]; nucleotide binding [GO:0000166]	cytoplasm [GO:0005737]; histone deacetylase complex [GO:0000118]	5	3	5	2	6	3
Q3T1J1	Q3T1J1	IF5A1_RAT	154	Eukaryotic translation initiation factor 5A-1 (eIF-5A-1) (eIF-5A1) (Eukaryotic initiation factor 5A isoform 1) (eIF-5A) (eIF-4D)	aging [GO:0007568]; cellular response to thyroid hormone stimulus [GO:0097067]; mRNA transport [GO:0051028]; negative regulation of apoptotic process [GO:0043066]; positive regulation of cardiac muscle cell apoptotic process [GO:0010666]; positive regulation of cytosolic calcium ion concentration [GO:0007204]; positive regulation of muscle cell differentiation [GO:0051149]; positive regulation of…	ribosome binding [GO:0043022]; translation elongation factor activity [GO:0003746]	dendrite [GO:0030425]; endoplasmic reticulum membrane [GO:0005789]; neuronal cell body [GO:0043025]; nuclear pore [GO:0005643]	5	0	5	2	4	4
Q62658	Q62658	FKB1A_RAT	108	Peptidyl-prolyl cis-trans isomerase FKBP1A (PPIase FKBP1A) (EC 5.2.1.8) (12 kDa FK506-binding protein) (12 kDa FKBP) (FKBP-12) (FK506-binding protein 1A) (FKBP-1A) (Immunophilin FKBP12) (Rotamase)	chaperone-mediated protein folding [GO:0061077]; cytokine-mediated signaling pathway [GO:0019221]; heart trabecula formation [GO:0060347]; muscle contraction [GO:0006936]; negative regulation of protein phosphorylation [GO:0001933]; regulation of ryanodine-sensitive calcium-release channel activity [GO:0060314]; release of sequestered calcium ion into cytosol [GO:0051209]; response to caffeine [G…	enzyme binding [GO:0019899]; FK506 binding [GO:0005528]; Hsp70 protein binding [GO:0030544]; peptidyl-prolyl cis-trans isomerase activity [GO:0003755]; transforming growth factor beta receptor binding [GO:0005160]; type I transforming growth factor beta receptor binding [GO:0034713]	axon terminus [GO:0043679]; endoplasmic reticulum membrane [GO:0005789]; intracellular membrane-bounded organelle [GO:0043231]; sarcoplasmic reticulum membrane [GO:0033017]	5	0	5	1	5	1
Q6AYH5	Q6AYH5	DCTN2_RAT	402	Dynactin subunit 2	mitotic nuclear division [GO:0007067]; mitotic spindle organization [GO:0007052]	motor activity [GO:0003774]	centrosome [GO:0005813]; cytoplasm [GO:0005737]; cytoskeleton [GO:0005856]; dynactin complex [GO:0005869]; dynein complex [GO:0030286]; kinetochore [GO:0000776]; membrane [GO:0016020]; microtubule [GO:0005874]; vesicle [GO:0031982]	5	2	5	0	4	1
P05369	P05369	FPPS_RAT	353	Farnesyl pyrophosphate synthase (FPP synthase) (FPS) (EC 2.5.1.10) ((2E,6E)-farnesyl diphosphate synthase) (Cholesterol-regulated 39 kDa protein) (CR 39) (Dimethylallyltranstransferase) (EC 2.5.1.1) (Farnesyl diphosphate synthase) (Geranyltranstransferase)	cellular response to fatty acid [GO:0071398]; cholesterol biosynthetic process [GO:0006695]; farnesyl diphosphate biosynthetic process [GO:0045337]; geranyl diphosphate biosynthetic process [GO:0033384]; isoprenoid biosynthetic process [GO:0008299]; male gonad development [GO:0008584]; positive regulation of cell growth involved in cardiac muscle cell development [GO:0061051]; positive regulation…	dimethylallyltranstransferase activity [GO:0004161]; geranyltranstransferase activity [GO:0004337]; metal ion binding [GO:0046872]	mitochondrial matrix [GO:0005759]; peroxisome [GO:0005777]	4	2	5	0	1	1
P05964	P05964	S10A6_RAT	89	Protein S100-A6 (Calcyclin) (Prolactin receptor-associated protein) (S100 calcium-binding protein A6)		calcium ion binding [GO:0005509]; ion transmembrane transporter activity [GO:0015075]; zinc ion binding [GO:0008270]	cytosol [GO:0005829]; extracellular exosome [GO:0070062]; extrinsic component of cytoplasmic side of plasma membrane [GO:0031234]; nuclear envelope [GO:0005635]; perinuclear region of cytoplasm [GO:0048471]; ruffle [GO:0001726]	4	5	5	3	5	4
P22985	P22985	XDH_RAT	1331	Xanthine dehydrogenase/oxidase [Includes: Xanthine dehydrogenase (XD) (EC 1.17.1.4); Xanthine oxidase (XO) (EC 1.17.3.2) (Xanthine oxidoreductase) (XOR)]	bone resorption [GO:0045453]; response to aluminum ion [GO:0010044]; xanthine catabolic process [GO:0009115]	2 iron, 2 sulfur cluster binding [GO:0051537]; electron carrier activity [GO:0009055]; flavin adenine dinucleotide binding [GO:0050660]; iron ion binding [GO:0005506]; molybdopterin cofactor binding [GO:0043546]; oxidoreductase activity, acting on CH-OH group of donors [GO:0016614]; oxidoreductase activity, acting on the aldehyde or oxo group of donors [GO:0016903]; xanthine dehydrogenase activit…	cytosol [GO:0005829]; extracellular space [GO:0005615]; peroxisome [GO:0005777]	4	0	5	4	3	1
Q05175	Q05175	BASP1_RAT	220	Brain acid soluble protein 1 (22 kDa neuronal tissue-enriched acidic protein) (Neuronal axonal membrane protein NAP-22)	negative regulation of transcription, DNA-templated [GO:0045892]	transcription corepressor activity [GO:0003714]; transcription regulatory region DNA binding [GO:0044212]	cytoplasm [GO:0005737]; growth cone [GO:0030426]; nuclear speck [GO:0016607]; nucleus [GO:0005634]; plasma membrane [GO:0005886]	4	3	5	1	4	1
Q05982	Q05982	NDKA_RAT	152	Nucleoside diphosphate kinase A (NDK A) (NDP kinase A) (EC 2.7.4.6) (Metastasis inhibition factor NM23) (Tumor metastatic process-associated protein)	cellular response to drug [GO:0035690]; cellular response to fatty acid [GO:0071398]; cellular response to glucose stimulus [GO:0071333]; CTP biosynthetic process [GO:0006241]; endocytosis [GO:0006897]; GTP biosynthetic process [GO:0006183]; hippocampus development [GO:0021766]; lactation [GO:0007595]; negative regulation of gene expression [GO:0010629]; negative regulation of myeloid leukocyte d…	ATP binding [GO:0005524]; deoxyribonuclease activity [GO:0004536]; enzyme binding [GO:0019899]; gamma-tubulin binding [GO:0043015]; GTP binding [GO:0005525]; intermediate filament binding [GO:0019215]; magnesium ion binding [GO:0000287]; nucleoside diphosphate kinase activity [GO:0004550]; poly(A) RNA binding [GO:0044822]; protein kinase binding [GO:0019901]; ribosomal small subunit binding [GO:0…	centrosome [GO:0005813]; cytosol [GO:0005829]; extracellular exosome [GO:0070062]; membrane [GO:0016020]; mitochondrial outer membrane [GO:0005741]; myelin sheath [GO:0043209]; nucleus [GO:0005634]; perinuclear region of cytoplasm [GO:0048471]; ruffle membrane [GO:0032587]	4	2	5	2	3	3
Q6AY09	Q6AY09	HNRH2_RAT	449	Heterogeneous nuclear ribonucleoprotein H2 (hnRNP H2) (Heterogeneous nuclear ribonucleoprotein H') (hnRNP H') [Cleaved into: Heterogeneous nuclear ribonucleoprotein H2, N-terminally processed]		nucleotide binding [GO:0000166]; poly(A) RNA binding [GO:0044822]	cytoplasm [GO:0005737]; intracellular ribonucleoprotein complex [GO:0030529]; membrane [GO:0016020]; nucleoplasm [GO:0005654]	4	2	5	0	3	0
Q6PEC4	Q6PEC4	SKP1_RAT	163	S-phase kinase-associated protein 1 (Cyclin-A/CDK2-associated protein p19) (S-phase kinase-associated protein 1A) (p19A) (p19skp1)	protein ubiquitination [GO:0016567]; SCF-dependent proteasomal ubiquitin-dependent protein catabolic process [GO:0031146]		Cul7-RING ubiquitin ligase complex [GO:0031467]; cytosol [GO:0005829]; SCF ubiquitin ligase complex [GO:0019005]	4	2	5	2	3	2
Q8CFN2	Q8CFN2	CDC42_RAT	191	Cell division control protein 42 homolog	actin filament branching [GO:0090135]; actin filament bundle assembly [GO:0051017]; actin filament organization [GO:0007015]; adherens junction organization [GO:0034332]; canonical Wnt signaling pathway [GO:0060070]; cardiac conduction system development [GO:0003161]; cellular protein localization [GO:0034613]; dendritic cell migration [GO:0036336]; endocytosis [GO:0006897]; epithelial cell-cell …	GTPase activity [GO:0003924]; GTP binding [GO:0005525]; mitogen-activated protein kinase kinase kinase binding [GO:0031435]; ubiquitin protein ligase activity [GO:0061630]	apical part of cell [GO:0045177]; cell-cell junction [GO:0005911]; cytoplasmic ribonucleoprotein granule [GO:0036464]; cytosol [GO:0005829]; extracellular exosome [GO:0070062]; filopodium [GO:0030175]; focal adhesion [GO:0005925]; Golgi membrane [GO:0000139]; leading edge membrane [GO:0031256]; membrane [GO:0016020]; microtubule organizing center [GO:0005815]; midbody [GO:0030496]; mitotic spindl…	4	3	5	2	4	4
Q9JJ54	Q9JJ54	HNRPD_RAT	353	Heterogeneous nuclear ribonucleoprotein D0 (hnRNP D0) (AU-rich element RNA-binding protein 1)	3'-UTR-mediated mRNA destabilization [GO:0061158]; brain development [GO:0007420]; cellular response to amino acid stimulus [GO:0071230]; cellular response to estradiol stimulus [GO:0071392]; cellular response to nitric oxide [GO:0071732]; cellular response to putrescine [GO:1904586]; cerebellum development [GO:0021549]; circadian regulation of translation [GO:0097167]; hepatocyte dedifferentiati…	AT DNA binding [GO:0003680]; chromatin binding [GO:0003682]; histone deacetylase binding [GO:0042826]; mRNA 3'-UTR AU-rich region binding [GO:0035925]; mRNA binding [GO:0003729]; nucleotide binding [GO:0000166]; RNA binding [GO:0003723]; telomeric DNA binding [GO:0042162]; transcription factor binding [GO:0008134]	cytosol [GO:0005829]; extracellular exosome [GO:0070062]; intracellular ribonucleoprotein complex [GO:0030529]; nucleoplasm [GO:0005654]; nucleus [GO:0005634]	4	2	5	1	5	1
P05544	P05544	SPA3L_RAT	413	Serine protease inhibitor A3L (Serpin A3L) (CPI-23) (Contrapsin-like protease inhibitor 3) (Serine protease inhibitor 1) (SPI-1)		serine-type endopeptidase inhibitor activity [GO:0004867]	extracellular space [GO:0005615]	3	1	5	4	4	2
P05712	P05712	RAB2A_RAT	212	Ras-related protein Rab-2A	protein transport [GO:0015031]; Rab protein signal transduction [GO:0032482]; vesicle-mediated transport [GO:0016192]	GDP binding [GO:0019003]; GTPase activity [GO:0003924]; GTP binding [GO:0005525]	endoplasmic reticulum-Golgi intermediate compartment membrane [GO:0033116]; endoplasmic reticulum membrane [GO:0005789]; Golgi membrane [GO:0000139]; melanosome [GO:0042470]; membrane [GO:0016020]; neuronal cell body [GO:0043025]; perinuclear region of cytoplasm [GO:0048471]	3	1	5	2	3	1
P52944	P52944	PDLI1_RAT	327	PDZ and LIM domain protein 1 (C-terminal LIM domain protein 1) (Elfin) (LIM domain protein CLP-36)	cell-cell adhesion [GO:0098609]; regulation of transcription, DNA-templated [GO:0006355]; response to hypoxia [GO:0001666]	transcription coactivator activity [GO:0003713]; zinc ion binding [GO:0008270]	cell-cell adherens junction [GO:0005913]; cytoplasm [GO:0005737]; cytoskeleton [GO:0005856]; focal adhesion [GO:0005925]; transcription factor complex [GO:0005667]	3	2	5	0	3	0
Q64119	Q64119	MYL6_RAT	151	Myosin light polypeptide 6 (17 kDa myosin light chain) (LC17) (Myosin light chain 3) (MLC-3) (Myosin light chain alkali 3) (Myosin light chain A3) (Smooth muscle and nonmuscle myosin light chain alkali 6)	muscle contraction [GO:0006936]; muscle filament sliding [GO:0030049]; skeletal muscle tissue development [GO:0007519]	actin-dependent ATPase activity [GO:0030898]; calcium ion binding [GO:0005509]; motor activity [GO:0003774]; structural constituent of muscle [GO:0008307]	myosin complex [GO:0016459]; unconventional myosin complex [GO:0016461]	3	1	5	2	4	2
Q6PCU2	Q6PCU2	VATE1_RAT	226	V-type proton ATPase subunit E 1 (V-ATPase subunit E 1) (Vacuolar proton pump subunit E 1)	ATP hydrolysis coupled proton transport [GO:0015991]	proton-transporting ATPase activity, rotational mechanism [GO:0046961]	apical plasma membrane [GO:0016324]; cytosol [GO:0005829]; endosome [GO:0005768]; proton-transporting two-sector ATPase complex, catalytic domain [GO:0033178]	3	1	5	2	3	2
Q9Z339	Q9Z339	GSTO1_RAT	241	Glutathione S-transferase omega-1 (GSTO-1) (EC 2.5.1.18) (Glutathione S-transferase omega 1-1) (GSTO 1-1) (Glutathione-dependent dehydroascorbate reductase) (EC 1.8.5.1) (Monomethylarsonic acid reductase) (MMA(V) reductase) (EC 1.20.4.2) (S-(Phenacyl)glutathione reductase) (SPG-R)	cellular response to arsenic-containing substance [GO:0071243]; glutathione metabolic process [GO:0006749]; L-ascorbic acid biosynthetic process [GO:0019853]; L-ascorbic acid metabolic process [GO:0019852]; xenobiotic catabolic process [GO:0042178]	glutathione dehydrogenase (ascorbate) activity [GO:0045174]; glutathione transferase activity [GO:0004364]; methylarsonate reductase activity [GO:0050610]; oxidoreductase activity [GO:0016491]	axon [GO:0030424]; basement membrane [GO:0005604]; cell body [GO:0044297]; cytoplasm [GO:0005737]; cytosol [GO:0005829]; myelin sheath [GO:0043209]; nuclear membrane [GO:0031965]	3	3	5	2	6	2
O35783	O35783	CALU_RAT	315	Calumenin (CBP-50) (Crocalbin)	peripheral nervous system axon regeneration [GO:0014012]; response to organic cyclic compound [GO:0014070]	calcium ion binding [GO:0005509]; enzyme binding [GO:0019899]; enzyme inhibitor activity [GO:0004857]	endoplasmic reticulum lumen [GO:0005788]; endoplasmic reticulum membrane [GO:0005789]; extracellular region [GO:0005576]; Golgi apparatus [GO:0005794]; intracellular membrane-bounded organelle [GO:0043231]; melanosome [GO:0042470]; sarcoplasmic reticulum lumen [GO:0033018]	2	0	5	0	2	1
P62775	P62775	MTPN_RAT	118	Myotrophin (Granule cell differentiation protein) (Protein V-1)	catecholamine metabolic process [GO:0006584]; cell growth [GO:0016049]; cellular response to mechanical stimulus [GO:0071260]; cerebellar granule cell differentiation [GO:0021707]; neuron differentiation [GO:0030182]; positive regulation of cardiac muscle hypertrophy [GO:0010613]; positive regulation of cell growth [GO:0030307]; positive regulation of macromolecule biosynthetic process [GO:001055…	sequence-specific DNA binding [GO:0043565]	axon [GO:0030424]; cytoplasm [GO:0005737]; cytosol [GO:0005829]; extracellular exosome [GO:0070062]; F-actin capping protein complex [GO:0008290]; nucleus [GO:0005634]; perinuclear region of cytoplasm [GO:0048471]	2	2	5	2	6	1
Q5XIF6	Q5XIF6	TBA4A_RAT	448	Tubulin alpha-4A chain (Alpha-tubulin 4) (Tubulin alpha-4 chain)	microtubule-based process [GO:0007017]	GTPase activity [GO:0003924]; GTP binding [GO:0005525]; structural constituent of cytoskeleton [GO:0005200]	cytoplasm [GO:0005737]; extracellular exosome [GO:0070062]; microtubule [GO:0005874]	2	0	5	0	3	1
Q64303	Q64303	PAK2_RAT	524	Serine/threonine-protein kinase PAK 2 (EC 2.7.11.1) (Gamma-PAK) (p21-activated kinase 2) (PAK-2) [Cleaved into: PAK-2p27; PAK-2p34]	cardiac muscle hypertrophy [GO:0003300]; cellular response to transforming growth factor beta stimulus [GO:0071560]; mitotic cell cycle [GO:0000278]; regulation of apoptotic process [GO:0042981]	ATP binding [GO:0005524]; signal transducer, downstream of receptor, with serine/threonine kinase activity [GO:0004702]	membrane [GO:0016020]; nucleus [GO:0005634]; perinuclear region of cytoplasm [GO:0048471]; secretory granule [GO:0030141]	2	2	5	3	5	1
O88656	O88656	ARC1B_RAT	372	Actin-related protein 2/3 complex subunit 1B (Arp2/3 complex 41 kDa subunit) (p41-ARC)	Arp2/3 complex-mediated actin nucleation [GO:0034314]; response to estradiol [GO:0032355]; response to estrogen [GO:0043627]	actin filament binding [GO:0051015]; protein complex binding [GO:0032403]; structural constituent of cytoskeleton [GO:0005200]	Arp2/3 protein complex [GO:0005885]; cytoplasm [GO:0005737]; extracellular exosome [GO:0070062]; focal adhesion [GO:0005925]; tubulobulbar complex [GO:0036284]	1	0	5	1	3	1
P23457	P23457	DIDH_RAT	322	3-alpha-hydroxysteroid dehydrogenase (3-alpha-HSD) (EC 1.1.1.50) (Hydroxyprostaglandin dehydrogenase)	hippocampus development [GO:0021766]; steroid metabolic process [GO:0008202]	androsterone dehydrogenase (B-specific) activity [GO:0047042]; steroid dehydrogenase activity [GO:0016229]	cytoplasm [GO:0005737]	1	0	5	1	1	1
Q00438	Q00438	PTBP1_RAT	555	Polypyrimidine tract-binding protein 1 (PTB) (Heterogeneous nuclear ribonucleoprotein I) (hnRNP I) (Pyrimidine-binding protein) (PYBP)	3'-UTR-mediated mRNA stabilization [GO:0070935]; cardiac ventricle development [GO:0003231]; mRNA processing [GO:0006397]; negative regulation of mRNA splicing, via spliceosome [GO:0048025]; negative regulation of muscle cell differentiation [GO:0051148]; nuclear-transcribed mRNA catabolic process [GO:0000956]; positive regulation of insulin secretion [GO:0032024]; positive regulation of neuron p…	mRNA binding [GO:0003729]; nucleotide binding [GO:0000166]; regulatory region RNA binding [GO:0001069]; sequence-specific DNA binding [GO:0043565]; single-stranded DNA binding [GO:0003697]; single-stranded DNA endodeoxyribonuclease activity [GO:0000014]	cytoplasm [GO:0005737]; neuron projection terminus [GO:0044306]; nucleus [GO:0005634]	1	0	5	2	3	2
Q920A6	Q920A6	RISC_RAT	452	Retinoid-inducible serine carboxypeptidase (EC 3.4.16.-) (Serine carboxypeptidase 1)	negative regulation of blood pressure [GO:0045776]; positive regulation of vasodilation [GO:0045909]; proteolysis involved in cellular protein catabolic process [GO:0051603]; retinoic acid metabolic process [GO:0042573]	serine-type carboxypeptidase activity [GO:0004185]	cytosol [GO:0005829]; extracellular exosome [GO:0070062]	1	1	5	0	4	1
Q9Z2Q1	Q9Z2Q1	SC31A_RAT	1249	Protein transport protein Sec31A (SEC31-like protein 1) (SEC31-related protein A) (Vesicle-associated protein 1)	protein transport [GO:0015031]; vesicle-mediated transport [GO:0016192]		endoplasmic reticulum membrane [GO:0005789]; endosome [GO:0005768]; ER to Golgi transport vesicle [GO:0030134]; ER to Golgi transport vesicle membrane [GO:0012507]	1	1	5	1	2	1
B0BN93	B0BN93	PSD13_RAT	376	26S proteasome non-ATPase regulatory subunit 13 (26S proteasome regulatory subunit RPN9) (26S proteasome regulatory subunit S11) (26S proteasome regulatory subunit p40.5)	meiosis I [GO:0007127]; proteasome assembly [GO:0043248]; ubiquitin-dependent protein catabolic process [GO:0006511]	structural molecule activity [GO:0005198]	cytosol [GO:0005829]; extracellular exosome [GO:0070062]; membrane [GO:0016020]; nucleus [GO:0005634]; proteasome accessory complex [GO:0022624]; proteasome regulatory particle, lid subcomplex [GO:0008541]	0	0	5	2	1	2
P04961	P04961	PCNA_RAT	261	Proliferating cell nuclear antigen (PCNA) (Cyclin)	cellular response to hydrogen peroxide [GO:0070301]; cellular response to UV [GO:0034644]; epithelial cell differentiation [GO:0030855]; estrous cycle [GO:0044849]; heart development [GO:0007507]; leading strand elongation [GO:0006272]; liver regeneration [GO:0097421]; mismatch repair [GO:0006298]; positive regulation of deoxyribonuclease activity [GO:0032077]; positive regulation of DNA repair […	chromatin binding [GO:0003682]; damaged DNA binding [GO:0003684]; dinucleotide insertion or deletion binding [GO:0032139]; DNA polymerase processivity factor activity [GO:0030337]; estrogen receptor binding [GO:0030331]; purine-specific mismatch base pair DNA N-glycosylase activity [GO:0000701]	centrosome [GO:0005813]; cytoplasm [GO:0005737]; extracellular exosome [GO:0070062]; nuclear chromosome, telomeric region [GO:0000784]; nuclear replication fork [GO:0043596]; nucleoplasm [GO:0005654]; nucleus [GO:0005634]; PCNA complex [GO:0043626]; PCNA-p21 complex [GO:0070557]	0	0	5	1	1	1
P15178	P15178	SYDC_RAT	501	Aspartate--tRNA ligase, cytoplasmic (EC 6.1.1.12) (Aspartyl-tRNA synthetase) (AspRS)	aspartyl-tRNA aminoacylation [GO:0006422]	aspartate-tRNA ligase activity [GO:0004815]; ATP binding [GO:0005524]; poly(A) RNA binding [GO:0044822]	aminoacyl-tRNA synthetase multienzyme complex [GO:0017101]; cytoplasm [GO:0005737]; extracellular exosome [GO:0070062]; membrane [GO:0016020]	0	0	5	0	4	0
Q5RKI1	Q5RKI1	IF4A2_RAT	407	Eukaryotic initiation factor 4A-II (eIF-4A-II) (eIF4A-II) (EC 3.6.4.13) (ATP-dependent RNA helicase eIF4A-2)	negative regulation of RNA-directed RNA polymerase activity [GO:1900260]; regulation of gene expression [GO:0010468]; regulation of translational initiation [GO:0006446]; RNA secondary structure unwinding [GO:0010501]; translational initiation [GO:0006413]	ATP binding [GO:0005524]; ATP-dependent RNA helicase activity [GO:0004004]; poly(A) RNA binding [GO:0044822]; translation initiation factor activity [GO:0003743]	perinuclear region of cytoplasm [GO:0048471]	0	1	5	2	5	2
Q63413	Q63413	DX39B_RAT	428	Spliceosome RNA helicase Ddx39b (EC 3.6.4.13) (56 kDa U2AF65-associated protein) (ATP-dependent RNA helicase p47) (DEAD box protein Uap56)	cellular response to DNA damage stimulus [GO:0006974]; liver development [GO:0001889]; mRNA export from nucleus [GO:0006406]; mRNA splicing, via spliceosome [GO:0000398]; negative regulation of DNA damage checkpoint [GO:2000002]; positive regulation of cell growth involved in cardiac muscle cell development [GO:0061051]; positive regulation of DNA biosynthetic process [GO:2000573]; positive regul…	ATP binding [GO:0005524]; ATP-dependent RNA helicase activity [GO:0004004]; poly(A) RNA binding [GO:0044822]; protein complex binding [GO:0032403]; U4 snRNA binding [GO:0030621]; U6 snRNA binding [GO:0017070]	cytoplasm [GO:0005737]; nuclear matrix [GO:0016363]; nuclear speck [GO:0016607]; protein complex [GO:0043234]; spliceosomal complex [GO:0005681]; transcription export complex [GO:0000346]; U4 snRNP [GO:0005687]; U6 snRNP [GO:0005688]	0	0	5	0	4	2
Q80Z29	Q80Z29	NAMPT_RAT	491	Nicotinamide phosphoribosyltransferase (NAmPRTase) (Nampt) (EC 2.4.2.12) (Pre-B-cell colony-enhancing factor 1 homolog) (PBEF) (Visfatin)	circadian regulation of gene expression [GO:0032922]; female pregnancy [GO:0007565]; NAD biosynthetic process [GO:0009435]; positive regulation of nitric-oxide synthase biosynthetic process [GO:0051770]; positive regulation of smooth muscle cell proliferation [GO:0048661]; positive regulation of transcription from RNA polymerase II promoter [GO:0045944]; response to organic cyclic compound [GO:00…	cytokine activity [GO:0005125]; drug binding [GO:0008144]; nicotinamide phosphoribosyltransferase activity [GO:0047280]; nicotinate-nucleotide diphosphorylase (carboxylating) activity [GO:0004514]; protein homodimerization activity [GO:0042803]	cell junction [GO:0030054]; cytoplasm [GO:0005737]; extracellular exosome [GO:0070062]; extracellular space [GO:0005615]; nucleoplasm [GO:0005654]; nucleus [GO:0005634]	0	0	5	2	1	0
Q99PF5	Q99PF5	FUBP2_RAT	721	Far upstream element-binding protein 2 (FUSE-binding protein 2) (KH type-splicing regulatory protein) (KSRP) (MAP2 RNA trans-acting protein 1) (MARTA1)	3'-UTR-mediated mRNA destabilization [GO:0061158]; cellular response to cytokine stimulus [GO:0071345]; mRNA processing [GO:0006397]; mRNA transport [GO:0051028]; negative regulation of nitric oxide biosynthetic process [GO:0045019]; positive regulation of mRNA catabolic process [GO:0061014]; regulation of mRNA stability [GO:0043488]; regulation of transcription, DNA-templated [GO:0006355]; RNA s…	DNA binding [GO:0003677]; mRNA 3'-UTR AU-rich region binding [GO:0035925]; mRNA 3'-UTR binding [GO:0003730]	cytoplasm [GO:0005737]; dendrite [GO:0030425]; neuronal cell body [GO:0043025]; nucleus [GO:0005634]	0	0	5	1	3	2
Q9QZA2	Q9QZA2	PDC6I_RAT	873	Programmed cell death 6-interacting protein (ALG-2-interacting protein 1)	apoptotic process [GO:0006915]; cell cycle [GO:0007049]; cell division [GO:0051301]; protein transport [GO:0015031]	SH3 domain binding [GO:0017124]	cytoplasm [GO:0005737]; cytosol [GO:0005829]; extracellular exosome [GO:0070062]; melanosome [GO:0042470]; microtubule organizing center [GO:0005815]	0	0	5	1	3	0
P39052	P39052	DYN2_RAT	870	Dynamin-2 (EC 3.6.5.5)	aorta development [GO:0035904]; cellular response to carbon monoxide [GO:0071245]; cellular response to dopamine [GO:1903351]; cellular response to nitric oxide [GO:0071732]; cellular response to X-ray [GO:0071481]; coronary vasculature development [GO:0060976]; dynamin family protein polymerization involved in mitochondrial fission [GO:0003374]; endocytosis [GO:0006897]; Golgi to plasma membrane…	D2 dopamine receptor binding [GO:0031749]; GTPase activity [GO:0003924]; GTP binding [GO:0005525]; microtubule binding [GO:0008017]; nitric-oxide synthase binding [GO:0050998]; phosphatidylinositol 3-kinase regulatory subunit binding [GO:0036312]; protein complex binding [GO:0032403]; protein kinase binding [GO:0019901]; SH3 domain binding [GO:0017124]; WW domain binding [GO:0050699]	cell junction [GO:0030054]; centrosome [GO:0005813]; clathrin-coated endocytic vesicle [GO:0045334]; clathrin-coated pit [GO:0005905]; cytoplasm [GO:0005737]; cytosol [GO:0005829]; endosome [GO:0005768]; extracellular exosome [GO:0070062]; focal adhesion [GO:0005925]; Golgi apparatus [GO:0005794]; Golgi membrane [GO:0000139]; lamellipodium [GO:0030027]; microtubule [GO:0005874]; midbody [GO:00304…	0	0	4	1	0	0
O55096	O55096	DPP3_RAT	738	Dipeptidyl peptidase 3 (EC 3.4.14.4) (Dipeptidyl aminopeptidase III) (Dipeptidyl arylamidase III) (Dipeptidyl peptidase III) (DPP III) (Enkephalinase B)	proteolysis [GO:0006508]	dipeptidyl-peptidase activity [GO:0008239]; metallopeptidase activity [GO:0008237]; zinc ion binding [GO:0008270]	cytoplasm [GO:0005737]; extracellular exosome [GO:0070062]; nucleoplasm [GO:0005654]; plasma membrane [GO:0005886]	11	3	4	0	5	1
Q6AYS7	Q6AYS7	ACY1A_RAT	408	Aminoacylase-1A (ACY-1A) (EC 3.5.1.14) (ACY IA) (N-acyl-L-amino-acid amidohydrolase)	cellular amino acid metabolic process [GO:0006520]; peptide catabolic process [GO:0043171]; protein catabolic process [GO:0030163]	aminoacylase activity [GO:0004046]; metallodipeptidase activity [GO:0070573]; zinc ion binding [GO:0008270]	cytoplasm [GO:0005737]	11	5	4	0	5	2
Q9JK11	Q9JK11	RTN4_RAT	1163	Reticulon-4 (Foocen) (Glut4 vesicle 20 kDa protein) (Neurite outgrowth inhibitor) (Nogo protein)	aging [GO:0007568]; axonal fasciculation [GO:0007413]; cerebral cortex radial glia guided migration [GO:0021801]; endoplasmic reticulum tubular network assembly [GO:0071787]; endoplasmic reticulum tubular network organization [GO:0071786]; negative regulation of axon extension [GO:0030517]; negative regulation of axonogenesis [GO:0050771]; negative regulation of neuron differentiation [GO:0045665…	protein complex binding [GO:0032403]	cytoplasm [GO:0005737]; endoplasmic reticulum [GO:0005783]; integral component of endoplasmic reticulum membrane [GO:0030176]; integral component of membrane [GO:0016021]; intracellular [GO:0005622]; myelin sheath [GO:0043209]; neuronal cell body [GO:0043025]; neuron projection [GO:0043005]; nuclear envelope [GO:0005635]; plasma membrane [GO:0005886]; protein complex [GO:0043234]	11	4	4	1	2	1
Q6MG60	Q6MG60	DDAH2_RAT	285	N(G),N(G)-dimethylarginine dimethylaminohydrolase 2 (DDAH-2) (Dimethylarginine dimethylaminohydrolase 2) (EC 3.5.3.18) (DDAHII) (Dimethylargininase-2)	arginine catabolic process [GO:0006527]; arginine metabolic process [GO:0006525]; citrulline metabolic process [GO:0000052]; positive regulation of nitric oxide biosynthetic process [GO:0045429]	amino acid binding [GO:0016597]; dimethylargininase activity [GO:0016403]	centrosome [GO:0005813]; extracellular exosome [GO:0070062]; mitochondrion [GO:0005739]	10	8	4	2	8	3
Q63028	Q63028	ADDA_RAT	735	Alpha-adducin (Erythrocyte adducin subunit alpha)	cellular response to retinoic acid [GO:0071300]; cytoskeleton organization [GO:0007010]; ion transport [GO:0006811]; negative regulation of actin filament polymerization [GO:0030837]; positive regulation of angiogenesis [GO:0045766]; positive regulation of endocytosis [GO:0045807]	T cell receptor binding [GO:0042608]	cytoskeleton [GO:0005856]; dendrite [GO:0030425]; dendritic spine [GO:0043197]; perinuclear region of cytoplasm [GO:0048471]; plasma membrane [GO:0005886]; postsynaptic density [GO:0014069]; synapse [GO:0045202]	9	6	4	4	2	2
P06907	P06907	MYP0_RAT	248	Myelin protein P0 (Myelin peripheral protein) (MPP) (Myelin protein zero)	negative regulation of apoptotic process [GO:0043066]		basolateral plasma membrane [GO:0016323]; integral component of plasma membrane [GO:0005887]; lysosome [GO:0005764]; myelin sheath [GO:0043209]; plasma membrane [GO:0005886]; rough endoplasmic reticulum [GO:0005791]	8	5	4	2	4	2
Q5XI78	Q5XI78	ODO1_RAT	1023	2-oxoglutarate dehydrogenase, mitochondrial (EC 1.2.4.2) (2-oxoglutarate dehydrogenase complex component E1) (OGDC-E1) (Alpha-ketoglutarate dehydrogenase)	2-oxoglutarate metabolic process [GO:0006103]; cerebellar cortex development [GO:0021695]; generation of precursor metabolites and energy [GO:0006091]; glycolytic process [GO:0006096]; hippocampus development [GO:0021766]; NADH metabolic process [GO:0006734]; olfactory bulb mitral cell layer development [GO:0061034]; pyramidal neuron development [GO:0021860]; striatum development [GO:0021756]; su…	chaperone binding [GO:0051087]; heat shock protein binding [GO:0031072]; metal ion binding [GO:0046872]; oxoglutarate dehydrogenase (NAD+) activity [GO:0034602]; oxoglutarate dehydrogenase (succinyl-transferring) activity [GO:0004591]; thiamine pyrophosphate binding [GO:0030976]	mitochondrial matrix [GO:0005759]; mitochondrial membrane [GO:0031966]; mitochondrion [GO:0005739]; oxoglutarate dehydrogenase complex [GO:0045252]	8	2	4	1	2	0
Q6P6R2	Q6P6R2	DLDH_RAT	509	Dihydrolipoyl dehydrogenase, mitochondrial (EC 1.8.1.4) (Dihydrolipoamide dehydrogenase)	2-oxoglutarate metabolic process [GO:0006103]; acetyl-CoA biosynthetic process from pyruvate [GO:0006086]; aging [GO:0007568]; cell redox homeostasis [GO:0045454]; dihydrolipoamide metabolic process [GO:0051068]; gastrulation [GO:0007369]; lipoate metabolic process [GO:0009106]; mitochondrial electron transport, NADH to ubiquinone [GO:0006120]; proteolysis [GO:0006508]; regulation of membrane pot…	dihydrolipoyl dehydrogenase activity [GO:0004148]; flavin adenine dinucleotide binding [GO:0050660]; lipoamide binding [GO:0043544]; NAD binding [GO:0051287]; pyruvate dehydrogenase (NAD+) activity [GO:0034604]	acrosomal matrix [GO:0043159]; mitochondrial matrix [GO:0005759]; mitochondrion [GO:0005739]; motile cilium [GO:0031514]; myelin sheath [GO:0043209]; nucleoplasm [GO:0005654]; oxoglutarate dehydrogenase complex [GO:0045252]; pyruvate dehydrogenase complex [GO:0045254]	8	3	4	2	5	1
P13803	P13803	ETFA_RAT	333	Electron transfer flavoprotein subunit alpha, mitochondrial (Alpha-ETF)	fatty acid beta-oxidation using acyl-CoA dehydrogenase [GO:0033539]; lipid homeostasis [GO:0055088]	acyl-CoA dehydrogenase activity [GO:0003995]; electron carrier activity [GO:0009055]; fatty-acyl-CoA binding [GO:0000062]; flavin adenine dinucleotide binding [GO:0050660]; oxidoreductase activity [GO:0016491]; oxidoreductase activity, acting on the CH-CH group of donors, with a flavin as acceptor [GO:0052890]	extracellular exosome [GO:0070062]	7	3	4	2	2	0
P14604	P14604	ECHM_RAT	290	Enoyl-CoA hydratase, mitochondrial (EC 4.2.1.17) (Enoyl-CoA hydratase 1) (Short-chain enoyl-CoA hydratase) (SCEH)	fatty acid beta-oxidation [GO:0006635]	enoyl-CoA hydratase activity [GO:0004300]	mitochondrial matrix [GO:0005759]; mitochondrion [GO:0005739]	7	3	4	0	3	1
P21708	P21708	MK03_RAT	380	Mitogen-activated protein kinase 3 (MAP kinase 3) (MAPK 3) (EC 2.7.11.24) (ERT2) (Extracellular signal-regulated kinase 1) (ERK-1) (Insulin-stimulated MAP2 kinase) (MAP kinase isoform p44) (p44-MAPK) (MNK1) (Microtubule-associated protein 2 kinase) (p44-ERK1)	apoptotic process [GO:0006915]; arachidonic acid metabolic process [GO:0019369]; Bergmann glial cell differentiation [GO:0060020]; BMP signaling pathway [GO:0030509]; cardiac neural crest cell development involved in heart development [GO:0061308]; cartilage development [GO:0051216]; caveolin-mediated endocytosis [GO:0072584]; cell cycle [GO:0007049]; cellular response to mechanical stimulus [GO:…	ATP binding [GO:0005524]; MAP kinase activity [GO:0004707]; protein serine/threonine kinase activity [GO:0004674]; scaffold protein binding [GO:0097110]	caveola [GO:0005901]; cytoskeleton [GO:0005856]; cytosol [GO:0005829]; early endosome [GO:0005769]; extracellular exosome [GO:0070062]; focal adhesion [GO:0005925]; Golgi apparatus [GO:0005794]; late endosome [GO:0005770]; microtubule cytoskeleton [GO:0015630]; mitochondrion [GO:0005739]; nuclear envelope [GO:0005635]; nucleoplasm [GO:0005654]; nucleus [GO:0005634]; protein complex [GO:0043234]; …	7	3	4	3	1	1
P63004	P63004	LIS1_RAT	410	Platelet-activating factor acetylhydrolase IB subunit alpha (Lissencephaly-1 protein) (LIS-1) (PAF acetylhydrolase 45 kDa subunit) (PAF-AH 45 kDa subunit) (PAF-AH alpha) (PAFAH alpha)	acrosome assembly [GO:0001675]; actin cytoskeleton organization [GO:0030036]; adult locomotory behavior [GO:0008344]; ameboidal-type cell migration [GO:0001667]; auditory receptor cell development [GO:0060117]; brain development [GO:0007420]; brain morphogenesis [GO:0048854]; cerebral cortex neuron differentiation [GO:0021895]; chemical synaptic transmission [GO:0007268]; cochlea development [GO:…	dynein intermediate chain binding [GO:0045505]; microtubule binding [GO:0008017]; platelet-activating factor acetyltransferase activity [GO:0047179]; protein complex binding [GO:0032403]	astral microtubule [GO:0000235]; axon [GO:0030424]; axon cytoplasm [GO:1904115]; cell cortex [GO:0005938]; cell leading edge [GO:0031252]; centrosome [GO:0005813]; cytosol [GO:0005829]; extracellular exosome [GO:0070062]; growth cone [GO:0030426]; kinesin complex [GO:0005871]; kinetochore [GO:0000776]; microtubule [GO:0005874]; motile cilium [GO:0031514]; neuronal cell body [GO:0043025]; neuron p…	7	1	4	1	2	1
Q68FU3	Q68FU3	ETFB_RAT	255	Electron transfer flavoprotein subunit beta (Beta-ETF)	fatty acid beta-oxidation using acyl-CoA dehydrogenase [GO:0033539]; oxidation-reduction process [GO:0055114]	electron carrier activity [GO:0009055]	extracellular exosome [GO:0070062]; mitochondrial electron transfer flavoprotein complex [GO:0017133]; mitochondrial matrix [GO:0005759]	7	5	4	3	3	0
Q9WVC0	Q9WVC0	SEPT7_RAT	436	Septin-7 (CDC10 protein homolog)	cell division [GO:0051301]; cilium assembly [GO:0060271]; mitotic nuclear division [GO:0007067]; regulation of embryonic cell shape [GO:0016476]	GTP binding [GO:0005525]	axoneme [GO:0005930]; cleavage furrow [GO:0032154]; condensed chromosome kinetochore [GO:0000777]; membrane [GO:0016020]; midbody [GO:0030496]; septin complex [GO:0031105]; spindle [GO:0005819]	7	5	4	5	7	1
P13941	P13941	CO3A1_RAT	1463	Collagen alpha-1(III) chain	aging [GO:0007568]; aorta smooth muscle tissue morphogenesis [GO:0060414]; cell-matrix adhesion [GO:0007160]; cellular response to amino acid stimulus [GO:0071230]; cerebral cortex development [GO:0021987]; collagen fibril organization [GO:0030199]; digestive tract development [GO:0048565]; extracellular fibril organization [GO:0043206]; heart development [GO:0007507]; integrin-mediated signaling…	extracellular matrix structural constituent [GO:0005201]; metal ion binding [GO:0046872]	collagen type III trimer [GO:0005586]; extracellular matrix [GO:0031012]; extracellular space [GO:0005615]	6	3	4	2	3	1
P62828	P62828	RAN_RAT	216	GTP-binding nuclear protein Ran (GTPase Ran) (Ras-like protein TC4) (Ras-related nuclear protein)	actin cytoskeleton organization [GO:0030036]; cell-cell adhesion [GO:0098609]; cell division [GO:0051301]; cellular protein complex localization [GO:0034629]; cellular response to mineralocorticoid stimulus [GO:0071389]; hippocampus development [GO:0021766]; microtubule cytoskeleton organization [GO:0000226]; mitotic nuclear division [GO:0007067]; nucleocytoplasmic transport [GO:0006913]; positiv…	dynein intermediate chain binding [GO:0045505]; GDP binding [GO:0019003]; GTPase activity [GO:0003924]; GTP binding [GO:0005525]; importin-alpha family protein binding [GO:0061676]; poly(A) RNA binding [GO:0044822]; pre-miRNA binding [GO:0070883]; protein complex binding [GO:0032403]; protein domain specific binding [GO:0019904]; protein transmembrane transporter activity [GO:0008320]	cell-cell adherens junction [GO:0005913]; centriole [GO:0005814]; chromatin [GO:0000785]; cytoplasm [GO:0005737]; extracellular exosome [GO:0070062]; extracellular matrix [GO:0031012]; male germ cell nucleus [GO:0001673]; manchette [GO:0002177]; melanosome [GO:0042470]; membrane [GO:0016020]; midbody [GO:0030496]; nuclear pore [GO:0005643]; nucleolus [GO:0005730]; nucleoplasm [GO:0005654]; nucleu…	6	2	4	2	4	0
P97532	P97532	THTM_RAT	297	3-mercaptopyruvate sulfurtransferase (MST) (EC 2.8.1.2)	hydrogen sulfide biosynthetic process [GO:0070814]; kidney development [GO:0001822]; liver development [GO:0001889]; spinal cord development [GO:0021510]; transsulfuration [GO:0019346]	3-mercaptopyruvate sulfurtransferase activity [GO:0016784]; identical protein binding [GO:0042802]; thiosulfate sulfurtransferase activity [GO:0004792]	cell junction [GO:0030054]; cytoplasm [GO:0005737]; cytosol [GO:0005829]; extracellular exosome [GO:0070062]; mitochondrion [GO:0005739]; neuron projection [GO:0043005]; synapse [GO:0045202]	6	5	4	2	4	1
Q9Z1B2	Q9Z1B2	GSTM5_RAT	225	Glutathione S-transferase Mu 5 (EC 2.5.1.18) (GST class-mu 5)	glutathione metabolic process [GO:0006749]	glutathione transferase activity [GO:0004364]; protein homodimerization activity [GO:0042803]	cytoplasm [GO:0005737]	6	2	4	0	3	0
B0BNE5	B0BNE5	ESTD_RAT	282	S-formylglutathione hydrolase (FGH) (EC 3.1.2.12) (Esterase D)	formaldehyde catabolic process [GO:0046294]	carboxylic ester hydrolase activity [GO:0052689]; S-formylglutathione hydrolase activity [GO:0018738]	cytoplasmic vesicle [GO:0031410]	5	3	4	1	4	3
P01835	P01835	KACB_RAT	106	Ig kappa chain C region, B allele	B cell receptor signaling pathway [GO:0050853]; complement activation, classical pathway [GO:0006958]; defense response to bacterium [GO:0042742]; innate immune response [GO:0045087]; phagocytosis, engulfment [GO:0006911]; phagocytosis, recognition [GO:0006910]; positive regulation of B cell activation [GO:0050871]	antigen binding [GO:0003823]; immunoglobulin receptor binding [GO:0034987]	blood microparticle [GO:0072562]; external side of plasma membrane [GO:0009897]; immunoglobulin complex, circulating [GO:0042571]	5	2	4	3	4	3
P61206	P61206	ARF3_RAT	181	ADP-ribosylation factor 3 (Liver regeneration-related protein LRRG202)	protein transport [GO:0015031]; small GTPase mediated signal transduction [GO:0007264]; vesicle-mediated transport [GO:0016192]	GTP binding [GO:0005525]	Golgi apparatus [GO:0005794]; perinuclear region of cytoplasm [GO:0048471]	5	2	4	2	5	1
Q02253	Q02253	MMSA_RAT	535	Methylmalonate-semialdehyde dehydrogenase [acylating], mitochondrial (MMSDH) (Malonate-semialdehyde dehydrogenase [acylating]) (EC 1.2.1.18) (EC 1.2.1.27) (Aldehyde dehydrogenase family 6 member A1)	beta-alanine catabolic process [GO:0019484]; thymine catabolic process [GO:0006210]; thymine metabolic process [GO:0019859]; valine catabolic process [GO:0006574]; valine metabolic process [GO:0006573]	aldehyde dehydrogenase (NAD) activity [GO:0004029]; fatty-acyl-CoA binding [GO:0000062]; malonate-semialdehyde dehydrogenase (acetylating) activity [GO:0018478]; methylmalonate-semialdehyde dehydrogenase (acylating) activity [GO:0004491]; thiolester hydrolase activity [GO:0016790]	mitochondrion [GO:0005739]	5	2	4	1	5	0
Q6AY12	Q6AY12	NB5R2_RAT	276	NADH-cytochrome b5 reductase 2 (b5R.2) (EC 1.6.2.2)	sterol biosynthetic process [GO:0016126]	cytochrome-b5 reductase activity, acting on NAD(P)H [GO:0004128]; FAD binding [GO:0071949]	mitochondrion [GO:0005739]	5	3	4	1	3	1
D3ZHA0	D3ZHA0	FLNC_RAT	2726	Filamin-C (FLN-C) (ABP-280-like protein) (ABP-L) (Actin-binding-like protein) (Filamin-2) (Gamma-filamin)	muscle fiber development [GO:0048747]	ankyrin binding [GO:0030506]	costamere [GO:0043034]; cytoskeleton [GO:0005856]; focal adhesion [GO:0005925]; sarcolemma [GO:0042383]; sarcoplasm [GO:0016528]; Z disc [GO:0030018]	4	1	4	0	11	4
O89049	O89049	TRXR1_RAT	499	Thioredoxin reductase 1, cytoplasmic (TR) (EC 1.8.1.9) (NADPH-dependent thioredoxin reductase) (Thioredoxin reductase TR1)	benzene-containing compound metabolic process [GO:0042537]; cell redox homeostasis [GO:0045454]; cellular response to copper ion [GO:0071280]; cellular response to hyperoxia [GO:0071455]; halogen metabolic process [GO:0070276]; hydrogen peroxide catabolic process [GO:0042744]; NADPH oxidation [GO:0070995]; placenta development [GO:0001890]; positive regulation of cell death [GO:0010942]; protein …	flavin adenine dinucleotide binding [GO:0050660]; mercury ion binding [GO:0045340]; NAD(P)H oxidase activity [GO:0016174]; protein homodimerization activity [GO:0042803]; selenate reductase activity [GO:0033797]; thioredoxin-disulfide reductase activity [GO:0004791]	cytoplasm [GO:0005737]; cytosol [GO:0005829]; mitochondrion [GO:0005739]; neuronal cell body [GO:0043025]	4	1	4	2	2	1
P05942	P05942	S10A4_RAT	101	Protein S100-A4 (Metastasin) (Nerve growth factor-induced protein 42A) (P9K) (Placental calcium-binding protein) (S100 calcium-binding protein A4)	positive regulation of I-kappaB kinase/NF-kappaB signaling [GO:0043123]	actin binding [GO:0003779]; calcium-dependent protein binding [GO:0048306]; calcium ion binding [GO:0005509]; poly(A) RNA binding [GO:0044822]; protein heterodimerization activity [GO:0046982]; protein homodimerization activity [GO:0042803]	extracellular exosome [GO:0070062]; extracellular space [GO:0005615]; neuron projection [GO:0043005]; nucleus [GO:0005634]; perinuclear region of cytoplasm [GO:0048471]	4	2	4	1	4	2
P10960	P10960	SAP_RAT	554	Prosaposin (Sulfated glycoprotein 1) (SGP-1) [Cleaved into: Saposin-A; Saposin-B-Val; Saposin-B; Saposin-C; Saposin-D]	adenylate cyclase-inhibiting G-protein coupled receptor signaling pathway [GO:0007193]; epithelial cell differentiation involved in prostate gland development [GO:0060742]; glycolipid transport [GO:0046836]; glycosphingolipid metabolic process [GO:0006687]; prostate gland growth [GO:0060736]; regulation of lipid metabolic process [GO:0019216]	enzyme activator activity [GO:0008047]; G-protein coupled receptor binding [GO:0001664]	cytoplasm [GO:0005737]; extracellular space [GO:0005615]; lysosome [GO:0005764]	4	1	4	2	8	5
P20759	P20759	IGHG1_RAT	326	Ig gamma-1 chain C region	B cell receptor signaling pathway [GO:0050853]; complement activation, classical pathway [GO:0006958]; defense response to bacterium [GO:0042742]; innate immune response [GO:0045087]; phagocytosis, engulfment [GO:0006911]; phagocytosis, recognition [GO:0006910]; positive regulation of B cell activation [GO:0050871]	antigen binding [GO:0003823]; immunoglobulin receptor binding [GO:0034987]	blood microparticle [GO:0072562]; external side of plasma membrane [GO:0009897]; immunoglobulin complex, circulating [GO:0042571]	4	2	4	3	4	1
P22734	P22734	COMT_RAT	264	Catechol O-methyltransferase (EC 2.1.1.6)	cellular response to phosphate starvation [GO:0016036]; developmental process [GO:0032502]; dopamine catabolic process [GO:0042420]; estrogen metabolic process [GO:0008210]; female pregnancy [GO:0007565]; learning [GO:0007612]; multicellular organismal reproductive process [GO:0048609]; negative regulation of dopamine metabolic process [GO:0045963]; negative regulation of renal sodium excretion […	catechol O-methyltransferase activity [GO:0016206]; magnesium ion binding [GO:0000287]	axon [GO:0030424]; cell body [GO:0044297]; cytosol [GO:0005829]; dendrite [GO:0030425]; dendritic spine [GO:0043197]; extracellular exosome [GO:0070062]; integral component of membrane [GO:0016021]; membrane [GO:0016020]; mitochondrion [GO:0005739]; postsynaptic membrane [GO:0045211]	4	2	4	2	5	2
P37377	P37377	SYUA_RAT	140	Alpha-synuclein	activation of cysteine-type endopeptidase activity involved in apoptotic process [GO:0006919]; adult locomotory behavior [GO:0008344]; aging [GO:0007568]; behavioral response to cocaine [GO:0048148]; cellular response to copper ion [GO:0071280]; cellular response to fibroblast growth factor stimulus [GO:0044344]; cellular response to oxidative stress [GO:0034599]; dopamine biosynthetic process [G…	arachidonic acid binding [GO:0050544]; beta-tubulin binding [GO:0048487]; calcium ion binding [GO:0005509]; copper ion binding [GO:0005507]; cysteine-type endopeptidase inhibitor activity involved in apoptotic process [GO:0043027]; enzyme binding [GO:0019899]; ferrous iron binding [GO:0008198]; identical protein binding [GO:0042802]; magnesium ion binding [GO:0000287]; microtubule binding [GO:000…	actin cytoskeleton [GO:0015629]; axon terminus [GO:0043679]; cell cortex [GO:0005938]; cell junction [GO:0030054]; cytoplasm [GO:0005737]; cytoplasmic vesicle membrane [GO:0030659]; cytosol [GO:0005829]; extracellular space [GO:0005615]; fibril [GO:0043205]; Golgi apparatus [GO:0005794]; growth cone [GO:0030426]; inclusion body [GO:0016234]; intracellular membrane-bounded organelle [GO:0043231]; …	4	4	4	2	3	1
P37996	P37996	ARL3_RAT	182	ADP-ribosylation factor-like protein 3 (ARD3)	cilium assembly [GO:0060271]; cytokinesis [GO:0000910]; kidney development [GO:0001822]; photoreceptor cell development [GO:0042461]; protein transport [GO:0015031]; small GTPase mediated signal transduction [GO:0007264]	GDP binding [GO:0019003]; GTP binding [GO:0005525]; metal ion binding [GO:0046872]; microtubule binding [GO:0008017]	centrosome [GO:0005813]; cilium [GO:0005929]; cytoplasmic microtubule [GO:0005881]; Golgi apparatus [GO:0005794]; Golgi membrane [GO:0000139]; midbody [GO:0030496]; nucleus [GO:0005634]; photoreceptor connecting cilium [GO:0032391]; spindle microtubule [GO:0005876]	4	2	4	2	3	0
P62634	P62634	CNBP_RAT	177	Cellular nucleic acid-binding protein (CNBP) (Zinc finger protein 9)	positive regulation of cell proliferation [GO:0008284]; positive regulation of transcription, DNA-templated [GO:0045893]; positive regulation of transcription from RNA polymerase II promoter [GO:0045944]; transcription, DNA-templated [GO:0006351]	poly(A) RNA binding [GO:0044822]; single-stranded DNA binding [GO:0003697]; single-stranded RNA binding [GO:0003727]; zinc ion binding [GO:0008270]	cytosol [GO:0005829]; endoplasmic reticulum [GO:0005783]; nucleus [GO:0005634]	4	1	4	3	3	2
Q4KM73	Q4KM73	KCY_RAT	196	UMP-CMP kinase (EC 2.7.4.14) (Deoxycytidylate kinase) (CK) (dCMP kinase) (Nucleoside-diphosphate kinase) (EC 2.7.4.6) (Uridine monophosphate/cytidine monophosphate kinase) (UMP/CMP kinase) (UMP/CMPK)	'de novo' pyrimidine nucleobase biosynthetic process [GO:0006207]; CDP biosynthetic process [GO:0046705]; dCDP biosynthetic process [GO:0006240]; dUDP biosynthetic process [GO:0006227]; nucleoside diphosphate phosphorylation [GO:0006165]; nucleoside triphosphate biosynthetic process [GO:0009142]; ovulation cycle process [GO:0022602]; phthalate metabolic process [GO:0018963]; UDP biosynthetic proc…	ATP binding [GO:0005524]; cytidylate kinase activity [GO:0004127]; nucleoside diphosphate kinase activity [GO:0004550]; UMP kinase activity [GO:0033862]	cytoplasm [GO:0005737]; nucleus [GO:0005634]	4	1	4	4	6	2
O35796	O35796	C1QBP_RAT	279	Complement component 1 Q subcomponent-binding protein, mitochondrial (GC1q-R protein) (Glycoprotein gC1qBP) (C1qBP)	apoptotic process [GO:0006915]; complement activation, classical pathway [GO:0006958]; immune response [GO:0006955]; innate immune response [GO:0045087]; mature ribosome assembly [GO:0042256]; mRNA processing [GO:0006397]; negative regulation of defense response to virus [GO:0050687]; negative regulation of interferon-gamma production [GO:0032689]; negative regulation of interleukin-12 production…	adrenergic receptor binding [GO:0031690]; complement component C1q binding [GO:0001849]; hyaluronic acid binding [GO:0005540]; kininogen binding [GO:0030984]; mitochondrial ribosome binding [GO:0097177]; mRNA binding [GO:0003729]; protein kinase C binding [GO:0005080]; transcription corepressor activity [GO:0003714]	cell surface [GO:0009986]; cytoplasm [GO:0005737]; cytosol [GO:0005829]; extracellular space [GO:0005615]; mitochondrial matrix [GO:0005759]; nucleolus [GO:0005730]; nucleus [GO:0005634]; plasma membrane [GO:0005886]	3	3	4	1	2	0
P32038	P32038	CFAD_RAT	263	Complement factor D (EC 3.4.21.46) (Adipsin) (C3 convertase activator) (Endogenous vascular elastase) (Properdin factor D)	complement activation, alternative pathway [GO:0006957]; Notch signaling pathway [GO:0007219]	endopeptidase activity [GO:0004175]; serine-type endopeptidase activity [GO:0004252]	extracellular space [GO:0005615]	2	0	4	3	2	1
P69897	P69897	TBB5_RAT	444	Tubulin beta-5 chain	spindle assembly [GO:0051225]	GTPase activating protein binding [GO:0032794]; GTPase activity [GO:0003924]; GTP binding [GO:0005525]; protein complex binding [GO:0032403]; protein domain specific binding [GO:0019904]; structural constituent of cytoskeleton [GO:0005200]	cell body [GO:0044297]; cytoplasmic ribonucleoprotein granule [GO:0036464]; extracellular exosome [GO:0070062]; extracellular matrix [GO:0031012]; microtubule [GO:0005874]; nuclear envelope lumen [GO:0005641]; protein complex [GO:0043234]	2	2	4	4	4	2
P83868	P83868	TEBP_RAT	160	Prostaglandin E synthase 3 (EC 5.3.99.3) (Cytosolic prostaglandin E2 synthase) (cPGES) (Hsp90 co-chaperone) (Progesterone receptor complex p23) (Telomerase-binding protein p23)	negative regulation of cell death [GO:0060548]; positive regulation of gene expression [GO:0010628]; prostaglandin biosynthetic process [GO:0001516]; prostaglandin metabolic process [GO:0006693]; sensory perception of pain [GO:0019233]	enzyme binding [GO:0019899]; Hsp90 protein binding [GO:0051879]; p53 binding [GO:0002039]; prostaglandin-E synthase activity [GO:0050220]; unfolded protein binding [GO:0051082]	actin filament [GO:0005884]; intracellular membrane-bounded organelle [GO:0043231]; neuronal cell body [GO:0043025]; neuron projection [GO:0043005]; perinuclear region of cytoplasm [GO:0048471]; protein complex [GO:0043234]	2	0	4	3	2	1
Q6P734	Q6P734	IC1_RAT	504	Plasma protease C1 inhibitor (C1 Inh) (C1Inh) (C1 esterase inhibitor) (C1-inhibiting factor) (Serpin G1)	aging [GO:0007568]; blood coagulation [GO:0007596]; complement activation, classical pathway [GO:0006958]; fibrinolysis [GO:0042730]; innate immune response [GO:0045087]; negative regulation of complement activation, lectin pathway [GO:0001869]	serine-type endopeptidase inhibitor activity [GO:0004867]	blood microparticle [GO:0072562]; extracellular exosome [GO:0070062]; extracellular space [GO:0005615]	2	1	4	0	5	2
Q9Z0V6	Q9Z0V6	PRDX3_RAT	257	Thioredoxin-dependent peroxide reductase, mitochondrial (EC 1.11.1.15) (PRx III) (Peroxiredoxin-3) (PRX-3)	cell redox homeostasis [GO:0045454]; negative regulation of neuron apoptotic process [GO:0043524]	peroxidase activity [GO:0004601]; peroxiredoxin activity [GO:0051920]	mitochondrion [GO:0005739]	2	1	4	2	1	1
D3ZW55	D3ZW55	ITPA_RAT	198	Inosine triphosphate pyrophosphatase (ITPase) (Inosine triphosphatase) (EC 3.6.1.9) (Non-canonical purine NTP pyrophosphatase) (Non-standard purine NTP pyrophosphatase) (Nucleoside-triphosphate diphosphatase) (Nucleoside-triphosphate pyrophosphatase) (NTPase)	chromosome organization [GO:0051276]; ITP catabolic process [GO:0006193]; nucleoside triphosphate catabolic process [GO:0009143]	dITP diphosphatase activity [GO:0035870]; metal ion binding [GO:0046872]; NADH pyrophosphatase activity [GO:0035529]; nucleoside-triphosphate diphosphatase activity [GO:0047429]; nucleotide binding [GO:0000166]	cytoplasm [GO:0005737]	1	0	4	2	3	2
P02764	P02764	A1AG_RAT	205	Alpha-1-acid glycoprotein (Orosomucoid) (OMD)	acute inflammatory response to antigenic stimulus [GO:0002438]; acute-phase response [GO:0006953]; animal organ regeneration [GO:0031100]; cellular response to glucocorticoid stimulus [GO:0071385]; cellular response to growth hormone stimulus [GO:0071378]; cellular response to retinoic acid [GO:0071300]; chronic inflammatory response to antigenic stimulus [GO:0002439]; regulation of immune system…	drug binding [GO:0008144]	extracellular space [GO:0005615]	1	2	4	1	0	0
P06866	P06866	HPT_RAT	347	Haptoglobin (Liver regeneration-related protein LRRG173) (Zonulin) [Cleaved into: Haptoglobin alpha chain; Haptoglobin beta chain]	acute inflammatory response [GO:0002526]; acute-phase response [GO:0006953]; aging [GO:0007568]; animal organ regeneration [GO:0031100]; defense response to bacterium [GO:0042742]; immune system process [GO:0002376]; liver development [GO:0001889]; response to cobalamin [GO:0033590]; response to drug [GO:0042493]; response to electrical stimulus [GO:0051602]; response to glucocorticoid [GO:005138…	antioxidant activity [GO:0016209]; hemoglobin binding [GO:0030492]; protein homodimerization activity [GO:0042803]	blood microparticle [GO:0072562]; endoplasmic reticulum [GO:0005783]; extracellular space [GO:0005615]; Golgi apparatus [GO:0005794]	1	1	4	0	2	0
P07936	P07936	NEUM_RAT	226	Neuromodulin (Axonal membrane protein GAP-43) (Growth-associated protein 43) (Protein F1)	axon choice point recognition [GO:0016198]; axon development [GO:0061564]; cell fate commitment [GO:0045165]; glial cell differentiation [GO:0010001]; nervous system development [GO:0007399]; regulation of filopodium assembly [GO:0051489]; regulation of growth [GO:0040008]; tissue regeneration [GO:0042246]	lysophosphatidic acid binding [GO:0035727]; phosphatidylinositol phosphate binding [GO:1901981]; phosphatidylserine binding [GO:0001786]	axon [GO:0030424]; cell junction [GO:0030054]; cytoplasm [GO:0005737]; filopodium membrane [GO:0031527]; growth cone [GO:0030426]; growth cone membrane [GO:0032584]; postsynaptic density [GO:0014069]	1	0	4	1	4	2
P38656	P38656	LA_RAT	415	Lupus La protein homolog (La autoantigen homolog) (La ribonucleoprotein)	tRNA processing [GO:0008033]	nucleotide binding [GO:0000166]; RNA binding [GO:0003723]	intracellular ribonucleoprotein complex [GO:0030529]; nucleus [GO:0005634]	1	0	4	2	1	0
P62138	P62138	PP1A_RAT	330	Serine/threonine-protein phosphatase PP1-alpha catalytic subunit (PP-1A) (EC 3.1.3.16)	branching morphogenesis of an epithelial tube [GO:0048754]; cell cycle [GO:0007049]; cell division [GO:0051301]; circadian regulation of gene expression [GO:0032922]; entrainment of circadian clock by photoperiod [GO:0043153]; glycogen metabolic process [GO:0005977]; lung development [GO:0030324]; positive regulation of extrinsic apoptotic signaling pathway in absence of ligand [GO:2001241]; prot…	metal ion binding [GO:0046872]; phosphatase activity [GO:0016791]; phosphoprotein phosphatase activity [GO:0004721]; protein complex binding [GO:0032403]; protein phosphatase 1 binding [GO:0008157]; protein serine/threonine phosphatase activity [GO:0004722]; ribonucleoprotein complex binding [GO:0043021]	cell-cell junction [GO:0005911]; cytoplasm [GO:0005737]; cytosol [GO:0005829]; dendritic spine [GO:0043197]; extracellular exosome [GO:0070062]; glycogen granule [GO:0042587]; MLL5-L complex [GO:0070688]; neuronal cell body [GO:0043025]; neuron projection [GO:0043005]; nuclear chromosome, telomeric region [GO:0000784]; nucleolus [GO:0005730]; nucleus [GO:0005634]; perikaryon [GO:0043204]; plasma …	1	2	4	2	1	3
P62198	P62198	PRS8_RAT	406	26S protease regulatory subunit 8 (26S proteasome AAA-ATPase subunit RPT6) (Proteasome 26S subunit ATPase 5) (Proteasome subunit p45) (Thyroid hormone receptor-interacting protein 1) (TRIP1) (p45/SUG)	ER-associated ubiquitin-dependent protein catabolic process [GO:0030433]; negative regulation of transcription, DNA-templated [GO:0045892]; positive regulation of inclusion body assembly [GO:0090261]; positive regulation of RNA polymerase II transcriptional preinitiation complex assembly [GO:0045899]; proteasome-mediated ubiquitin-dependent protein catabolic process [GO:0043161]	ATPase activity [GO:0016887]; ATP binding [GO:0005524]; proteasome-activating ATPase activity [GO:0036402]; TBP-class protein binding [GO:0017025]; thyrotropin-releasing hormone receptor binding [GO:0031531]; transcription factor binding [GO:0008134]	blood microparticle [GO:0072562]; cytoplasm [GO:0005737]; cytoplasmic vesicle [GO:0031410]; cytosolic proteasome complex [GO:0031597]; extracellular exosome [GO:0070062]; inclusion body [GO:0016234]; membrane [GO:0016020]; nuclear proteasome complex [GO:0031595]; nucleus [GO:0005634]; proteasome accessory complex [GO:0022624]; proteasome complex [GO:0000502]; proteasome regulatory particle, base …	1	0	4	0	1	0
P62329	P62329	TYB4_RAT	44	Thymosin beta-4 (T beta 4) [Cleaved into: Hematopoietic system regulatory peptide (Seraspenide)]	actin filament organization [GO:0007015]; osteoblast differentiation [GO:0001649]; sequestering of actin monomers [GO:0042989]	actin monomer binding [GO:0003785]	cytoplasm [GO:0005737]; filamentous actin [GO:0031941]	1	0	4	4	5	5
P62870	P62870	ELOB_RAT	118	Elongin-B (EloB) (Elongin 18 kDa subunit) (RNA polymerase II transcription factor SIII subunit B) (SIII p18) (Transcription elongation factor B polypeptide 2)	positive regulation of transcription from RNA polymerase II promoter [GO:0045944]; protein ubiquitination [GO:0016567]; transcription elongation from RNA polymerase II promoter [GO:0006368]	protein complex binding [GO:0032403]; transcription coactivator activity [GO:0003713]	elongin complex [GO:0070449]; transcription factor complex [GO:0005667]; VCB complex [GO:0030891]	1	0	4	2	2	0
P63255	P63255	CRIP1_RAT	77	Cysteine-rich protein 1 (CRP-1) (Cysteine-rich intestinal protein) (CRIP)	cellular response to antibiotic [GO:0071236]; cellular response to UV-B [GO:0071493]; intrinsic apoptotic signaling pathway in response to DNA damage [GO:0008630]; response to zinc ion [GO:0010043]	AT DNA binding [GO:0003680]; DNA binding, bending [GO:0008301]; peptide binding [GO:0042277]; zinc ion binding [GO:0008270]	cytoplasm [GO:0005737]	1	0	4	1	3	0
Q66H80	Q66H80	COPD_RAT	511	Coatomer subunit delta (Archain) (Delta-coat protein) (Delta-COP)	adult locomotory behavior [GO:0008344]; cerebellar Purkinje cell layer maturation [GO:0021691]; pigmentation [GO:0043473]; protein transport [GO:0015031]; retrograde vesicle-mediated transport, Golgi to ER [GO:0006890]	poly(A) RNA binding [GO:0044822]	COPI vesicle coat [GO:0030126]; endoplasmic reticulum [GO:0005783]; Golgi membrane [GO:0000139]	1	0	4	3	2	0
Q68FS2	Q68FS2	CSN4_RAT	406	COP9 signalosome complex subunit 4 (SGN4) (Signalosome subunit 4) (JAB1-containing signalosome subunit 4)	cullin deneddylation [GO:0010388]; protein deneddylation [GO:0000338]		cell junction [GO:0030054]; COP9 signalosome [GO:0008180]; cytosol [GO:0005829]; extracellular exosome [GO:0070062]; nucleoplasm [GO:0005654]; synaptic vesicle [GO:0008021]	1	1	4	2	2	0
Q6B345	Q6B345	S10AB_RAT	98	Protein S100-A11 (Calgizzarin) (S100 calcium-binding protein A11)	regulation of cell proliferation [GO:0042127]	calcium ion binding [GO:0005509]	cytoplasm [GO:0005737]; nucleus [GO:0005634]	1	0	4	2	4	2
P08699	P08699	LEG3_RAT	262	Galectin-3 (Gal-3) (35 kDa lectin) (Carbohydrate-binding protein 35) (CBP 35) (Galactose-specific lectin 3) (IgE-binding protein) (Laminin-binding protein) (Lectin L-29) (Mac-2 antigen)	cell differentiation [GO:0030154]; innate immune response [GO:0045087]; mRNA processing [GO:0006397]; negative regulation of apoptotic process [GO:0043066]; negative regulation of cell proliferation in bone marrow [GO:1903769]; positive regulation of angiogenesis [GO:0045766]; positive regulation of cell proliferation [GO:0008284]; positive regulation of serotonin secretion [GO:0014064]; RNA spli…	advanced glycation end-product receptor activity [GO:0050785]; disaccharide binding [GO:0048030]; Fc-gamma receptor I complex binding [GO:0034988]; IgE binding [GO:0019863]; monosaccharide binding [GO:0048029]	cell surface [GO:0009986]; cytoplasm [GO:0005737]; extracellular space [GO:0005615]; nucleus [GO:0005634]; plasma membrane [GO:0005886]; spliceosomal complex [GO:0005681]	0	0	4	2	5	0
P24368	P24368	PPIB_RAT	216	Peptidyl-prolyl cis-trans isomerase B (PPIase B) (EC 5.2.1.8) (CYP-S1) (Cyclophilin B) (Rotamase B) (S-cyclophilin) (SCYLP)	bone development [GO:0060348]; chaperone-mediated protein folding [GO:0061077]; nuclear transport [GO:0051169]; positive regulation by host of viral genome replication [GO:0044829]; positive regulation of multicellular organism growth [GO:0040018]; protein peptidyl-prolyl isomerization [GO:0000413]; protein stabilization [GO:0050821]	peptidyl-prolyl cis-trans isomerase activity [GO:0003755]; poly(A) RNA binding [GO:0044822]; protein complex binding [GO:0032403]	endoplasmic reticulum chaperone complex [GO:0034663]; endoplasmic reticulum lumen [GO:0005788]; extracellular exosome [GO:0070062]; focal adhesion [GO:0005925]; macromolecular complex [GO:0032991]; melanosome [GO:0042470]; membrane [GO:0016020]; nucleus [GO:0005634]; perinuclear region of cytoplasm [GO:0048471]; smooth endoplasmic reticulum [GO:0005790]	0	0	4	1	0	0
P54319	P54319	PLAP_RAT	795	Phospholipase A-2-activating protein (PLA2P) (PLAP)	inflammatory response [GO:0006954]; proteasome-mediated ubiquitin-dependent protein catabolic process [GO:0043161]; ubiquitin homeostasis [GO:0010992]	phospholipase A2 activator activity [GO:0016005]; ubiquitin binding [GO:0043130]	cytoplasm [GO:0005737]; extracellular exosome [GO:0070062]; nucleus [GO:0005634]	0	0	4	2	3	1
Q4FZY0	Q4FZY0	EFHD2_RAT	239	EF-hand domain-containing protein D2 (Swiprosin-1)	cell-cell adhesion [GO:0098609]	calcium ion binding [GO:0005509]	cell-cell adherens junction [GO:0005913]; membrane raft [GO:0045121]	0	0	4	2	3	1
Q794E4	Q794E4	HNRPF_RAT	415	Heterogeneous nuclear ribonucleoprotein F (hnRNP F) [Cleaved into: Heterogeneous nuclear ribonucleoprotein F, N-terminally processed]	mRNA processing [GO:0006397]; regulation of RNA splicing [GO:0043484]; RNA splicing [GO:0008380]	nucleotide binding [GO:0000166]; poly(A) RNA binding [GO:0044822]; single-stranded RNA binding [GO:0003727]; TBP-class protein binding [GO:0017025]; transcription factor binding [GO:0008134]	catalytic step 2 spliceosome [GO:0071013]; cytoplasm [GO:0005737]; membrane [GO:0016020]; nucleoplasm [GO:0005654]; nucleus [GO:0005634]	0	0	4	1	4	3
Q8VHK7	Q8VHK7	HDGF_RAT	237	Hepatoma-derived growth factor (HDGF)	negative regulation of transcription from RNA polymerase II promoter [GO:0000122]; positive regulation of transcription from RNA polymerase II promoter [GO:0045944]; protein localization to nucleus [GO:0034504]; transcription, DNA-templated [GO:0006351]	heparin binding [GO:0008201]; nucleotide binding [GO:0000166]; RNA polymerase II core promoter proximal region sequence-specific DNA binding [GO:0000978]; transcriptional repressor activity, RNA polymerase II core promoter proximal region sequence-specific binding [GO:0001078]	cytoplasm [GO:0005737]; nucleus [GO:0005634]	0	1	4	2	4	2
B5DF91	B5DF91	ELAV1_RAT	326	ELAV-like protein 1 (Hu-antigen R) (HuR)	3'-UTR-mediated mRNA stabilization [GO:0070935]; negative regulation of gene silencing by miRNA [GO:0060965]; regulation of stem cell population maintenance [GO:2000036]	AU-rich element binding [GO:0017091]; double-stranded RNA binding [GO:0003725]; mRNA 3'-UTR AU-rich region binding [GO:0035925]; mRNA 3'-UTR binding [GO:0003730]; nucleotide binding [GO:0000166]; protein kinase binding [GO:0019901]	cytoplasm [GO:0005737]; cytosol [GO:0005829]; membrane [GO:0016020]; nucleoplasm [GO:0005654]; nucleus [GO:0005634]; ribonucleoprotein complex [GO:1990904]	0	0	3	2	1	0
P17425	P17425	HMCS1_RAT	520	Hydroxymethylglutaryl-CoA synthase, cytoplasmic (HMG-CoA synthase) (EC 2.3.3.10) (3-hydroxy-3-methylglutaryl coenzyme A synthase)	brain development [GO:0007420]; cellular response to cholesterol [GO:0071397]; cellular response to follicle-stimulating hormone stimulus [GO:0071372]; cellular response to organic cyclic compound [GO:0071407]; cholesterol biosynthetic process [GO:0006695]; isoprenoid biosynthetic process [GO:0008299]; liver development [GO:0001889]; male gonad development [GO:0008584]; response to cholesterol [G…	drug binding [GO:0008144]; hydroxymethylglutaryl-CoA synthase activity [GO:0004421]; isomerase activity [GO:0016853]; organic acid binding [GO:0043177]; protein homodimerization activity [GO:0042803]	cytosol [GO:0005829]; nucleoplasm [GO:0005654]; plasma membrane [GO:0005886]	13	6	3	2	1	0
Q63560	Q63560	MAP6_RAT	952	Microtubule-associated protein 6 (MAP-6) (145-kDa STOP) (STOP145) (Stable tubule-only polypeptide) (STOP)	dendrite morphogenesis [GO:0048813]; lysosome localization [GO:0032418]; microtubule cytoskeleton organization [GO:0000226]; transport [GO:0006810]	microtubule binding [GO:0008017]	Golgi apparatus [GO:0005794]; microtubule [GO:0005874]	10	5	3	3	1	1
P26284	P26284	ODPA_RAT	390	Pyruvate dehydrogenase E1 component subunit alpha, somatic form, mitochondrial (EC 1.2.4.1) (PDHE1-A type I)	acetyl-CoA biosynthetic process from pyruvate [GO:0006086]; glucose metabolic process [GO:0006006]; tricarboxylic acid cycle [GO:0006099]	pyruvate dehydrogenase (acetyl-transferring) activity [GO:0004739]; pyruvate dehydrogenase activity [GO:0004738]	mitochondrial pyruvate dehydrogenase complex [GO:0005967]; mitochondrion [GO:0005739]; pyruvate dehydrogenase complex [GO:0045254]	9	4	3	1	5	0
P14659	P14659	HSP72_RAT	633	Heat shock-related 70 kDa protein 2 (Heat shock protein 70.2) (Testis-specific heat shock protein-related) (HST)	male meiosis I [GO:0007141]; multicellular organism development [GO:0007275]; negative regulation of inclusion body assembly [GO:0090084]; positive regulation of calcium-transporting ATPase activity [GO:1901896]; positive regulation of cyclin-dependent protein serine/threonine kinase activity involved in G2/M transition of mitotic cell cycle [GO:0031662]; protein refolding [GO:0042026]; response …	ATP binding [GO:0005524]; glycolipid binding [GO:0051861]	blood microparticle [GO:0072562]; CatSper complex [GO:0036128]; cell surface [GO:0009986]; cytosol [GO:0005829]; extracellular exosome [GO:0070062]; male germ cell nucleus [GO:0001673]; meiotic spindle [GO:0072687]; mitochondrion [GO:0005739]; myelin sheath [GO:0043209]; synaptonemal complex [GO:0000795]	8	3	3	1	4	2
O35987	O35987	NSF1C_RAT	370	NSFL1 cofactor p47 (XY body-associated protein XY40) (p97 cofactor p47)	Golgi organization [GO:0007030]; membrane fusion [GO:0061025]; nuclear envelope reassembly [GO:0031468]; proteasome-mediated ubiquitin-dependent protein catabolic process [GO:0043161]	ATPase binding [GO:0051117]; lipid binding [GO:0008289]; ubiquitin binding [GO:0043130]	chromosome [GO:0005694]; cytosol [GO:0005829]; Golgi stack [GO:0005795]; intermediate filament cytoskeleton [GO:0045111]; nucleoplasm [GO:0005654]; nucleus [GO:0005634]; plasma membrane [GO:0005886]; VCP-NSFL1C complex [GO:1990730]	6	1	3	1	3	2
P05982	P05982	NQO1_RAT	274	NAD(P)H dehydrogenase [quinone] 1 (EC 1.6.5.2) (Azoreductase) (DT-diaphorase) (DTD) (Menadione reductase) (NAD(P)H:quinone oxidoreductase 1) (Phylloquinone reductase) (Quinone reductase 1) (QR1)	aging [GO:0007568]; negative regulation of apoptotic process [GO:0043066]; negative regulation of catalytic activity [GO:0043086]; positive regulation of neuron apoptotic process [GO:0043525]; response to estradiol [GO:0032355]; response to ethanol [GO:0045471]; response to nutrient [GO:0007584]; response to organic cyclic compound [GO:0014070]; response to oxidative stress [GO:0006979]; superoxi…	NAD(P)H dehydrogenase (quinone) activity [GO:0003955]; poly(A) RNA binding [GO:0044822]; superoxide dismutase activity [GO:0004784]	cytosol [GO:0005829]; extracellular exosome [GO:0070062]; neuronal cell body [GO:0043025]	6	2	3	1	1	0
P14942	P14942	GSTA4_RAT	222	Glutathione S-transferase alpha-4 (EC 2.5.1.18) (GST 8-8) (GST A4-4) (GST K) (Glutathione S-transferase Yk) (GST Yk)	cellular response to lithium ion [GO:0071285]; response to herbicide [GO:0009635]; response to nicotine [GO:0035094]; response to zinc ion [GO:0010043]; xenobiotic metabolic process [GO:0006805]	drug binding [GO:0008144]; glutathione binding [GO:0043295]; glutathione transferase activity [GO:0004364]	cytoplasm [GO:0005737]; mitochondrion [GO:0005739]	6	2	3	1	3	1
O35264	O35264	PA1B2_RAT	229	Platelet-activating factor acetylhydrolase IB subunit beta (EC 3.1.1.47) (PAF acetylhydrolase 30 kDa subunit) (PAF-AH 30 kDa subunit) (PAF-AH subunit beta) (PAFAH subunit beta) (Platelet-activating factor acetylhydrolase alpha 2 subunit) (PAF-AH alpha 2)	brain development [GO:0007420]; lipid catabolic process [GO:0016042]; positive regulation of macroautophagy [GO:0016239]; spermatogenesis [GO:0007283]	1-alkyl-2-acetylglycerophosphocholine esterase activity [GO:0003847]; platelet-activating factor acetyltransferase activity [GO:0047179]; protein heterodimerization activity [GO:0046982]; protein homodimerization activity [GO:0042803]	cytosol [GO:0005829]; extracellular exosome [GO:0070062]; nucleolus [GO:0005730]; plasma membrane [GO:0005886]	5	2	3	0	4	3
P02466	P02466	CO1A2_RAT	1372	Collagen alpha-2(I) chain (Alpha-2 type I collagen)	cellular response to organic substance [GO:0071310]; cellular response to retinoic acid [GO:0071300]; cellular response to thyroid hormone stimulus [GO:0097067]; extracellular matrix organization [GO:0030198]; response to norepinephrine [GO:0071873]	extracellular matrix structural constituent [GO:0005201]; metal ion binding [GO:0046872]	collagen trimer [GO:0005581]; extracellular region [GO:0005576]; proteinaceous extracellular matrix [GO:0005578]	5	2	3	1	2	0
P02688	P02688	MBP_RAT	195	Myelin basic protein (MBP)	aging [GO:0007568]; central nervous system development [GO:0007417]; myelination [GO:0042552]; negative regulation of axonogenesis [GO:0050771]; response to fatty acid [GO:0070542]; response to mercury ion [GO:0046689]; response to progesterone [GO:0032570]; response to tumor necrosis factor [GO:0034612]	structural constituent of myelin sheath [GO:0019911]	cell periphery [GO:0071944]; compact myelin [GO:0043218]; internode region of axon [GO:0033269]; myelin sheath [GO:0043209]; neuronal cell body [GO:0043025]; plasma membrane [GO:0005886]	5	6	3	1	2	1
P04905	P04905	GSTM1_RAT	218	Glutathione S-transferase Mu 1 (EC 2.5.1.18) (GST 3-3) (GSTM1-1) (Glutathione S-transferase Yb-1) (GST Yb1)	glutathione metabolic process [GO:0006749]; response to amino acid [GO:0043200]; response to antibiotic [GO:0046677]; response to axon injury [GO:0048678]; response to drug [GO:0042493]; response to ethanol [GO:0045471]; response to lead ion [GO:0010288]; response to lithium ion [GO:0010226]; response to metal ion [GO:0010038]; sensory perception of smell [GO:0007608]	glutathione transferase activity [GO:0004364]; nickel cation binding [GO:0016151]; protein homodimerization activity [GO:0042803]; protein kinase binding [GO:0019901]; steroid binding [GO:0005496]	cytoplasm [GO:0005737]; extracellular region [GO:0005576]; protein complex [GO:0043234]	5	3	3	1	3	2
P0CG51	P0CG51	UBB_RAT	305	Polyubiquitin-B [Cleaved into: Ubiquitin]			cytoplasm [GO:0005737]; nucleus [GO:0005634]	5	1	3	1	4	2
P15650	P15650	ACADL_RAT	430	Long-chain specific acyl-CoA dehydrogenase, mitochondrial (LCAD) (EC 1.3.8.8)	carnitine metabolic process, CoA-linked [GO:0019254]; fatty acid beta-oxidation using acyl-CoA dehydrogenase [GO:0033539]; lipid homeostasis [GO:0055088]; long-chain fatty acid catabolic process [GO:0042758]; protein homotetramerization [GO:0051289]	electron carrier activity [GO:0009055]; fatty-acyl-CoA binding [GO:0000062]; flavin adenine dinucleotide binding [GO:0050660]; long-chain-acyl-CoA dehydrogenase activity [GO:0004466]; oxidoreductase activity, acting on the CH-CH group of donors, with a flavin as acceptor [GO:0052890]; palmitoyl-CoA oxidase activity [GO:0016401]	mitochondrial matrix [GO:0005759]; mitochondrial membrane [GO:0031966]; mitochondrion [GO:0005739]	5	2	3	1	2	0
P42930	P42930	HSPB1_RAT	206	Heat shock protein beta-1 (HspB1) (Heat shock 27 kDa protein) (HSP 27)	aging [GO:0007568]; anterograde axonal protein transport [GO:0099641]; cellular response to butyrate [GO:1903545]; cellular response to hydrogen peroxide [GO:0070301]; cellular response to interleukin-11 [GO:0071348]; chaperone-mediated protein folding [GO:0061077]; female pregnancy [GO:0007565]; negative regulation of apoptotic process [GO:0043066]; negative regulation of oxidative stress-induce…	identical protein binding [GO:0042802]; protein binding involved in protein folding [GO:0044183]; ubiquitin binding [GO:0043130]	axon [GO:0030424]; axon cytoplasm [GO:1904115]; cardiac myofibril [GO:0097512]; cytoplasm [GO:0005737]; dendrite [GO:0030425]; I band [GO:0031674]; M band [GO:0031430]; nucleus [GO:0005634]; perikaryon [GO:0043204]; plasma membrane [GO:0005886]; postsynaptic density membrane [GO:0098839]; proteasome complex [GO:0000502]; spindle [GO:0005819]; synapse [GO:0045202]	5	1	3	2	3	1
P63086	P63086	MK01_RAT	358	Mitogen-activated protein kinase 1 (MAP kinase 1) (MAPK 1) (EC 2.7.11.24) (ERT1) (Extracellular signal-regulated kinase 2) (ERK-2) (MAP kinase isoform p42) (p42-MAPK) (Mitogen-activated protein kinase 2) (MAP kinase 2) (MAPK 2)	apoptotic process [GO:0006915]; B cell receptor signaling pathway [GO:0050853]; Bergmann glial cell differentiation [GO:0060020]; cardiac neural crest cell development involved in heart development [GO:0061308]; caveolin-mediated endocytosis [GO:0072584]; cell cycle [GO:0007049]; cellular response to DNA damage stimulus [GO:0006974]; cellular response to granulocyte macrophage colony-stimulating …	ATP binding [GO:0005524]; kinase activity [GO:0016301]; MAP kinase activity [GO:0004707]; mitogen-activated protein kinase kinase kinase binding [GO:0031435]; protein kinase binding [GO:0019901]; protein serine/threonine kinase activity [GO:0004674]; RNA polymerase II carboxy-terminal domain kinase activity [GO:0008353]; transcription factor binding [GO:0008134]	axon [GO:0030424]; caveola [GO:0005901]; cytoplasm [GO:0005737]; cytoskeleton [GO:0005856]; cytosol [GO:0005829]; dendrite cytoplasm [GO:0032839]; early endosome [GO:0005769]; extracellular exosome [GO:0070062]; focal adhesion [GO:0005925]; Golgi apparatus [GO:0005794]; late endosome [GO:0005770]; microtubule organizing center [GO:0005815]; mitochondrion [GO:0005739]; mitotic spindle [GO:0072686]…	5	0	3	0	3	1
Q3T1K5	Q3T1K5	CAZA2_RAT	286	F-actin-capping protein subunit alpha-2 (CapZ alpha-2)	barbed-end actin filament capping [GO:0051016]		brush border [GO:0005903]; cortical cytoskeleton [GO:0030863]; extracellular exosome [GO:0070062]; F-actin capping protein complex [GO:0008290]; membrane [GO:0016020]	5	4	3	3	1	0
Q3ZB98	Q3ZB98	BCAS1_RAT	555	Breast carcinoma-amplified sequence 1 homolog (Protein whose mRNA is enriched in synaptosomes 2) (Pmes-2) (Fragment)			cytoplasm [GO:0005737]; postsynaptic density [GO:0014069]	5	3	3	2	1	1
Q9EPF2	Q9EPF2	MUC18_RAT	648	Cell surface glycoprotein MUC18 (Gicerin) (Melanoma cell adhesion molecule) (Melanoma-associated antigen MUC18) (CD antigen CD146)	cell adhesion [GO:0007155]; glomerular filtration [GO:0003094]; positive regulation of cell migration [GO:0030335]; vascular wound healing [GO:0061042]		external side of plasma membrane [GO:0009897]; extracellular space [GO:0005615]; focal adhesion [GO:0005925]; integral component of membrane [GO:0016021]; nucleus [GO:0005634]; perikaryon [GO:0043204]	5	2	3	2	4	2
P08009	P08009	GSTM4_RAT	218	Glutathione S-transferase Yb-3 (EC 2.5.1.18) (Chain 4) (GST Yb3) (GST class-mu 3)	metabolic process [GO:0008152]	glutathione transferase activity [GO:0004364]	cytoplasm [GO:0005737]	4	2	3	1	3	0
P11030	P11030	ACBP_RAT	87	Acyl-CoA-binding protein (ACBP) (Diazepam-binding inhibitor) (DBI) (Endozepine) (EP) [Cleaved into: Triakontatetraneuropeptide (TTN); Octadecaneuropeptide (ODN)]	acyl-CoA metabolic process [GO:0006637]; brain development [GO:0007420]; cellular response to nutrient [GO:0031670]; glial cell proliferation [GO:0014009]; negative regulation of fatty acid beta-oxidation [GO:0031999]; pancreatic juice secretion [GO:0030157]; positive regulation of lipid biosynthetic process [GO:0046889]; positive regulation of release of sequestered calcium ion into cytosol [GO:…	benzodiazepine receptor binding [GO:0030156]; fatty-acyl-CoA binding [GO:0000062]; lipid binding [GO:0008289]	contractile fiber [GO:0043292]; cytoplasm [GO:0005737]; endoplasmic reticulum [GO:0005783]; extracellular space [GO:0005615]; Golgi apparatus [GO:0005794]; nucleus [GO:0005634]; plasma membrane [GO:0005886]; synaptic vesicle [GO:0008021]	4	2	3	1	3	2
P14841	P14841	CYTC_RAT	140	Cystatin-C (Cystatin-3)	apoptotic process [GO:0006915]; brain development [GO:0007420]; cell activation [GO:0001775]; cellular response to hydrogen peroxide [GO:0070301]; cellular response to oxidative stress [GO:0034599]; circadian sleep/wake cycle, REM sleep [GO:0042747]; embryo implantation [GO:0007566]; eye development [GO:0001654]; male gonad development [GO:0008584]; negative regulation of cell death [GO:0060548];…	cysteine-type endopeptidase inhibitor activity [GO:0004869]; peptidase inhibitor activity [GO:0030414]; protease binding [GO:0002020]	axon [GO:0030424]; basement membrane [GO:0005604]; cell projection [GO:0042995]; contractile fiber [GO:0043292]; cytoplasm [GO:0005737]; endoplasmic reticulum [GO:0005783]; extracellular space [GO:0005615]; lysosome [GO:0005764]; multivesicular body [GO:0005771]; neuronal cell body [GO:0043025]; nuclear membrane [GO:0031965]; perinuclear region of cytoplasm [GO:0048471]; vesicle [GO:0031982]	4	2	3	1	3	1
P20767	P20767	LAC2_RAT	104	Ig lambda-2 chain C region		antigen binding [GO:0003823]		4	3	3	2	4	3
P37397	P37397	CNN3_RAT	330	Calponin-3 (Calponin, acidic isoform) (Calponin, non-muscle isoform)	actomyosin structure organization [GO:0031032]; cell-cell adhesion [GO:0098609]; epithelial cell differentiation [GO:0030855]; negative regulation of ATPase activity [GO:0032780]	microtubule binding [GO:0008017]; protein binding, bridging [GO:0030674]	actin filament [GO:0005884]; cell-cell adherens junction [GO:0005913]; cytoplasm [GO:0005737]; dendrite [GO:0030425]; dendritic spine [GO:0043197]; focal adhesion [GO:0005925]; microtubule [GO:0005874]; neuronal cell body [GO:0043025]; postsynaptic density [GO:0014069]	4	3	3	2	1	1
P63331	P63331	PP2AA_RAT	309	Serine/threonine-protein phosphatase 2A catalytic subunit alpha isoform (PP2A-alpha) (EC 3.1.3.16)	cardiac ventricle development [GO:0003231]; cellular response to calcium ion [GO:0071277]; cellular response to cytokine stimulus [GO:0071345]; cellular response to ethanol [GO:0071361]; cellular response to follicle-stimulating hormone stimulus [GO:0071372]; cellular response to glucose stimulus [GO:0071333]; cellular response to insulin stimulus [GO:0032869]; cellular response to steroid hormon…	enzyme binding [GO:0019899]; ion channel binding [GO:0044325]; metal ion binding [GO:0046872]; protein antigen binding [GO:1990405]; protein complex binding [GO:0032403]; protein C-terminus binding [GO:0008022]; protein dimerization activity [GO:0046983]; protein domain specific binding [GO:0019904]; protein heterodimerization activity [GO:0046982]; protein kinase B binding [GO:0043422]; protein …	chromosome, centromeric region [GO:0000775]; cytosol [GO:0005829]; neuron projection [GO:0043005]; nucleus [GO:0005634]; postsynaptic density [GO:0014069]; spindle pole [GO:0000922]; terminal bouton [GO:0043195]	4	3	3	0	0	0
P68511	P68511	1433F_RAT	246	14-3-3 protein eta	membrane depolarization during action potential [GO:0086010]; regulation of sodium ion transmembrane transporter activity [GO:2000649]; regulation of sodium ion transport [GO:0002028]	sodium channel regulator activity [GO:0017080]	cytoplasm [GO:0005737]	4	2	3	4	4	4
Q4KMA2	Q4KMA2	RD23B_RAT	415	UV excision repair protein RAD23 homolog B	embryonic organ development [GO:0048568]; nucleotide-excision repair, DNA damage recognition [GO:0000715]; proteasome-mediated ubiquitin-dependent protein catabolic process [GO:0043161]; regulation of proteasomal ubiquitin-dependent protein catabolic process [GO:0032434]; spermatogenesis [GO:0007283]	damaged DNA binding [GO:0003684]	cytoplasm [GO:0005737]; nucleoplasm [GO:0005654]; proteasome complex [GO:0000502]; XPC complex [GO:0071942]	4	3	3	2	3	1
Q920J4	Q920J4	TXNL1_RAT	289	Thioredoxin-like protein 1 (Thioredoxin-related protein)	cell redox homeostasis [GO:0045454]; cellular response to oxidative stress [GO:0034599]; glycerol ether metabolic process [GO:0006662]	oxidoreductase activity, acting on a sulfur group of donors, disulfide as acceptor [GO:0016671]; protein disulfide oxidoreductase activity [GO:0015035]; protein-disulfide reductase activity [GO:0047134]; thioredoxin-disulfide reductase activity [GO:0004791]	cytoplasm [GO:0005737]; nucleus [GO:0005634]; proteasome complex [GO:0000502]	4	3	3	0	4	1
B2GUZ5	B2GUZ5	CAZA1_RAT	286	F-actin-capping protein subunit alpha-1 (CapZ alpha-1)	barbed-end actin filament capping [GO:0051016]		F-actin capping protein complex [GO:0008290]; WASH complex [GO:0071203]	3	3	3	2	3	2
P02401	P02401	RLA2_RAT	115	60S acidic ribosomal protein P2	cellular response to cAMP [GO:0071320]; cellular response to Thyroid stimulating hormone [GO:1904401]; cytoplasmic translation [GO:0002181]; positive regulation of translation [GO:0045727]; translational elongation [GO:0006414]	iron ion binding [GO:0005506]; large ribosomal subunit rRNA binding [GO:0070180]; ribonucleoprotein complex binding [GO:0043021]; structural constituent of ribosome [GO:0003735]	cytosolic large ribosomal subunit [GO:0022625]; preribosome, large subunit precursor [GO:0030687]	3	1	3	0	2	1
P04631	P04631	S100B_RAT	92	Protein S100-B (S-100 protein beta chain) (S-100 protein subunit beta) (S100 calcium-binding protein B)	astrocyte differentiation [GO:0048708]; cellular response to hypoxia [GO:0071456]; learning or memory [GO:0007611]; long-term synaptic potentiation [GO:0060291]; memory [GO:0007613]; negative regulation of skeletal muscle cell differentiation [GO:2001015]; positive regulation of apoptotic process [GO:0043065]; positive regulation of cell proliferation [GO:0008284]; positive regulation of I-kappaB…	calcium ion binding [GO:0005509]; protein homodimerization activity [GO:0042803]; RAGE receptor binding [GO:0050786]; receptor binding [GO:0005102]; tau protein binding [GO:0048156]; zinc ion binding [GO:0008270]	cytoplasm [GO:0005737]; extracellular space [GO:0005615]; neuronal cell body [GO:0043025]; nucleus [GO:0005634]; perinuclear region of cytoplasm [GO:0048471]; ruffle [GO:0001726]	3	3	3	2	3	3
P11517	P11517	HBB2_RAT	147	Hemoglobin subunit beta-2 (Beta-2-globin) (Hemoglobin beta chain, minor-form) (Hemoglobin beta-2 chain)		heme binding [GO:0020037]; iron ion binding [GO:0005506]; oxygen binding [GO:0019825]; oxygen transporter activity [GO:0005344]	hemoglobin complex [GO:0005833]	3	3	3	1	3	3
P23965	P23965	ECI1_RAT	289	Enoyl-CoA delta isomerase 1, mitochondrial (EC 5.3.3.8) (3,2-trans-enoyl-CoA isomerase) (Delta(3),Delta(2)-enoyl-CoA isomerase) (D3,D2-enoyl-CoA isomerase) (Dodecenoyl-CoA isomerase)	fatty acid beta-oxidation [GO:0006635]	dodecenoyl-CoA delta-isomerase activity [GO:0004165]; identical protein binding [GO:0042802]	mitochondrial matrix [GO:0005759]; mitochondrion [GO:0005739]	3	0	3	0	2	1
Q01129	Q01129	PGS2_RAT	354	Decorin (Bone proteoglycan II) (Dermatan sulfate proteoglycan-II) (DSPG) (PG-S2) (PG40)	aging [GO:0007568]; cytokine-mediated signaling pathway [GO:0019221]; kidney development [GO:0001822]; negative regulation of angiogenesis [GO:0016525]; negative regulation of endothelial cell migration [GO:0010596]; negative regulation of JAK-STAT cascade [GO:0046426]; negative regulation of protein kinase activity [GO:0006469]; negative regulation of vascular endothelial growth factor signaling…	collagen binding [GO:0005518]; extracellular matrix binding [GO:0050840]; glycosaminoglycan binding [GO:0005539]; poly(A) RNA binding [GO:0044822]; protein kinase inhibitor activity [GO:0004860]; protein N-terminus binding [GO:0047485]	collagen type VI trimer [GO:0005589]; cytoplasm [GO:0005737]; extracellular space [GO:0005615]; proteinaceous extracellular matrix [GO:0005578]	3	1	3	2	2	1
Q01205	Q01205	ODO2_RAT	454	Dihydrolipoyllysine-residue succinyltransferase component of 2-oxoglutarate dehydrogenase complex, mitochondrial (EC 2.3.1.61) (2-oxoglutarate dehydrogenase complex component E2) (OGDC-E2) (Dihydrolipoamide succinyltransferase component of 2-oxoglutarate dehydrogenase complex) (E2K)	2-oxoglutarate metabolic process [GO:0006103]; L-lysine catabolic process to acetyl-CoA via saccharopine [GO:0033512]; NADH metabolic process [GO:0006734]; tricarboxylic acid cycle [GO:0006099]	chaperone binding [GO:0051087]; dihydrolipoyllysine-residue succinyltransferase activity [GO:0004149]; heat shock protein binding [GO:0031072]	intracellular membrane-bounded organelle [GO:0043231]; mitochondrion [GO:0005739]; oxoglutarate dehydrogenase complex [GO:0045252]; plasma membrane [GO:0005886]	3	1	3	0	1	0
Q5RJR2	Q5RJR2	TWF1_RAT	350	Twinfilin-1	barbed-end actin filament capping [GO:0051016]; cell-cell adhesion [GO:0098609]; regulation of actin phosphorylation [GO:0043538]; sequestering of actin monomers [GO:0042989]	ATP binding [GO:0005524]; phosphatidylinositol-4,5-bisphosphate binding [GO:0005546]; protein tyrosine kinase activity [GO:0004713]	actin cytoskeleton [GO:0015629]; cell-cell adherens junction [GO:0005913]; filopodium [GO:0030175]; focal adhesion [GO:0005925]; myofibril [GO:0030016]; perinuclear region of cytoplasm [GO:0048471]; ruffle membrane [GO:0032587]	3	0	3	1	4	2
Q5XIG8	Q5XIG8	STRAP_RAT	350	Serine-threonine kinase receptor-associated protein (UNR-interacting protein)	spliceosomal snRNP assembly [GO:0000387]		cytosol [GO:0005829]; nucleus [GO:0005634]; SMN complex [GO:0032797]; SMN-Sm protein complex [GO:0034719]	3	0	3	0	3	2
Q6DGG0	Q6DGG0	PPID_RAT	370	Peptidyl-prolyl cis-trans isomerase D (PPIase D) (EC 5.2.1.8) (40 kDa peptidyl-prolyl cis-trans isomerase) (Cyclophilin-40) (CYP-40) (Rotamase D)	apoptotic process [GO:0006915]; cellular response to UV-A [GO:0071492]; chaperone-mediated protein folding [GO:0061077]; lipid particle organization [GO:0034389]; negative regulation of apoptotic process [GO:0043066]; negative regulation of transcription from RNA polymerase II promoter [GO:0000122]; positive regulation of apoptotic process [GO:0043065]; protein complex assembly [GO:0006461]; prot…	cyclosporin A binding [GO:0016018]; enzyme binding [GO:0019899]; estrogen receptor binding [GO:0030331]; Hsp70 protein binding [GO:0030544]; Hsp90 protein binding [GO:0051879]; peptidyl-prolyl cis-trans isomerase activity [GO:0003755]; transcription factor binding [GO:0008134]	cytoplasm [GO:0005737]; mitochondrion [GO:0005739]; nucleolus [GO:0005730]; nucleoplasm [GO:0005654]; nucleus [GO:0005634]	3	0	3	2	5	0
Q6P9T8	Q6P9T8	TBB4B_RAT	445	Tubulin beta-4B chain (Tubulin beta-2C chain)	microtubule-based process [GO:0007017]	GTPase activity [GO:0003924]; GTP binding [GO:0005525]; structural constituent of cytoskeleton [GO:0005200]	cytoplasm [GO:0005737]; microtubule [GO:0005874]	3	3	3	3	3	2
Q8CG45	Q8CG45	ARK72_RAT	367	Aflatoxin B1 aldehyde reductase member 2 (rAFAR2) (EC 1.1.1.n11) (Succinic semialdehyde reductase) (SSA reductase)		(R)-(-)-1,2,3,4-tetrahydronaphthol dehydrogenase activity [GO:0034831]; (R)-2-hydroxyglutarate dehydrogenase activity [GO:0051990]; (R)-2-hydroxyisocaproate dehydrogenase activity [GO:0043713]; 2-hydroxytetrahydrofuran dehydrogenase activity [GO:0018453]; 3-hydroxymenthone dehydrogenase activity [GO:0034840]; 3-ketoglucose-reductase activity [GO:0048258]; 5-exo-hydroxycamphor dehydrogenase activi…	Golgi apparatus [GO:0005794]; Golgi stack [GO:0005795]	3	4	3	1	3	0
Q91Y78	Q91Y78	UCHL3_RAT	230	Ubiquitin carboxyl-terminal hydrolase isozyme L3 (UCH-L3) (EC 3.4.19.12) (Ubiquitin thioesterase L3)	protein deubiquitination [GO:0016579]; ubiquitin-dependent protein catabolic process [GO:0006511]	thiol-dependent ubiquitin-specific protease activity [GO:0004843]	cytoplasm [GO:0005737]	3	2	3	0	2	1
F1LQ48	F1LQ48	HNRPL_RAT	623	Heterogeneous nuclear ribonucleoprotein L (hnRNP L)	cellular response to amino acid starvation [GO:0034198]; circadian rhythm [GO:0007623]; mRNA processing [GO:0006397]; negative regulation of mRNA splicing, via spliceosome [GO:0048025]; positive regulation of mRNA binding [GO:1902416]; positive regulation of translation [GO:0045727]; regulation of alternative mRNA splicing, via spliceosome [GO:0000381]; response to peptide [GO:1901652]	mRNA 3'-UTR binding [GO:0003730]; mRNA CDS binding [GO:1990715]; nucleotide binding [GO:0000166]; pre-mRNA intronic binding [GO:0097157]; transcription regulatory region DNA binding [GO:0044212]	cytoplasm [GO:0005737]; cytosol [GO:0005829]; intracellular ribonucleoprotein complex [GO:0030529]; nucleoplasm [GO:0005654]; nucleus [GO:0005634]; perinuclear region of cytoplasm [GO:0048471]; ribonucleoprotein granule [GO:0035770]	2	0	3	1	3	1
O08619	O08619	F13A_RAT	732	Coagulation factor XIII A chain (Coagulation factor XIIIa) (EC 2.3.2.13) (Protein-glutamine gamma-glutamyltransferase A chain) (Transglutaminase A chain)	blood coagulation [GO:0007596]; blood coagulation, fibrin clot formation [GO:0072378]; peptide cross-linking [GO:0018149]; wound healing [GO:0042060]	metal ion binding [GO:0046872]; protein-glutamine gamma-glutamyltransferase activity [GO:0003810]	cytoplasm [GO:0005737]; extracellular region [GO:0005576]	2	1	3	0	2	0
O08651	O08651	SERA_RAT	533	D-3-phosphoglycerate dehydrogenase (3-PGDH) (EC 1.1.1.95)	G1 to G0 transition [GO:0070314]; gamma-aminobutyric acid metabolic process [GO:0009448]; glial cell development [GO:0021782]; glutamine metabolic process [GO:0006541]; glycine metabolic process [GO:0006544]; L-serine biosynthetic process [GO:0006564]; neural tube development [GO:0021915]; neuron projection development [GO:0031175]; regulation of gene expression [GO:0010468]; serine family amino …	NAD binding [GO:0051287]; phosphoglycerate dehydrogenase activity [GO:0004617]	extracellular exosome [GO:0070062]; myelin sheath [GO:0043209]	2	0	3	1	3	0
P07483	P07483	FABPH_RAT	133	Fatty acid-binding protein, heart (Fatty acid-binding protein 3) (Heart-type fatty acid-binding protein) (H-FABP)	fatty acid beta-oxidation [GO:0006635]; fatty acid metabolic process [GO:0006631]; long-chain fatty acid transport [GO:0015909]; response to drug [GO:0042493]; response to fatty acid [GO:0070542]; response to insulin [GO:0032868]	fatty acid binding [GO:0005504]; icosatetraenoic acid binding [GO:0050543]; long-chain fatty acid transporter activity [GO:0005324]; oleic acid binding [GO:0070538]	cytoplasm [GO:0005737]; cytosol [GO:0005829]; extracellular exosome [GO:0070062]; extracellular space [GO:0005615]; sarcoplasm [GO:0016528]	2	2	3	2	4	2
P18298	P18298	METK2_RAT	395	S-adenosylmethionine synthase isoform type-2 (AdoMet synthase 2) (EC 2.5.1.6) (Methionine adenosyltransferase 2) (MAT 2) (Methionine adenosyltransferase II) (MAT-II)	circadian rhythm [GO:0007623]; one-carbon metabolic process [GO:0006730]; protein heterooligomerization [GO:0051291]; protein hexamerization [GO:0034214]; response to cAMP [GO:0051591]; response to drug [GO:0042493]; response to hormone [GO:0009725]; response to light stimulus [GO:0009416]; S-adenosylmethionine biosynthetic process [GO:0006556]	amino acid binding [GO:0016597]; ATP binding [GO:0005524]; metal ion binding [GO:0046872]; methionine adenosyltransferase activity [GO:0004478]	cytosol [GO:0005829]; methionine adenosyltransferase complex [GO:0048269]	2	0	3	0	2	0
P63329	P63329	PP2BA_RAT	521	Serine/threonine-protein phosphatase 2B catalytic subunit alpha isoform (EC 3.1.3.16) (CAM-PRP catalytic subunit) (Calmodulin-dependent calcineurin A subunit alpha isoform)	calcineurin-NFAT signaling cascade [GO:0033173]; calcium ion transport [GO:0006816]; cardiac muscle hypertrophy in response to stress [GO:0014898]; cellular response to drug [GO:0035690]; cellular response to glucose stimulus [GO:0071333]; excitatory postsynaptic potential [GO:0060079]; G1/S transition of mitotic cell cycle [GO:0000082]; modulation of synaptic transmission [GO:0050804]; multicell…	calcium-dependent protein serine/threonine phosphatase activity [GO:0004723]; calmodulin binding [GO:0005516]; calmodulin-dependent protein phosphatase activity [GO:0033192]; drug binding [GO:0008144]; metal ion binding [GO:0046872]; phosphoprotein phosphatase activity [GO:0004721]; protein heterodimerization activity [GO:0046982]; protein serine/threonine phosphatase activity [GO:0004722]	calcineurin complex [GO:0005955]; cytosol [GO:0005829]; membrane [GO:0016020]; mitochondrion [GO:0005739]; nucleoplasm [GO:0005654]; postsynapse [GO:0098794]; sarcolemma [GO:0042383]; Z disc [GO:0030018]	2	0	3	0	1	0
P85515	P85515	ACTZ_RAT	376	Alpha-centractin (Centractin)	spermatogenesis [GO:0007283]	ATP binding [GO:0005524]	centriole [GO:0005814]; COPI-coated vesicle [GO:0030137]; dynactin complex [GO:0005869]; extracellular exosome [GO:0070062]; manchette [GO:0002177]; microtubule end [GO:1990752]; myelin sheath [GO:0043209]	2	1	3	1	3	2
Q4V8H8	Q4V8H8	EHD2_RAT	543	EH domain-containing protein 2	cortical actin cytoskeleton organization [GO:0030866]; endocytic recycling [GO:0032456]; endocytosis [GO:0006897]; membrane tubulation [GO:0097320]; positive regulation of endocytic recycling [GO:2001137]; positive regulation of myoblast fusion [GO:1901741]; protein localization to plasma membrane [GO:0072659]	ATP binding [GO:0005524]; calcium ion binding [GO:0005509]; GTP binding [GO:0005525]; hydrolase activity [GO:0016787]	caveola [GO:0005901]; cytosol [GO:0005829]; extracellular exosome [GO:0070062]; extrinsic component of membrane [GO:0019898]; perinuclear region of cytoplasm [GO:0048471]; plasma membrane [GO:0005886]; recycling endosome membrane [GO:0055038]	2	1	3	1	2	0
Q62871	Q62871	DC1I2_RAT	638	Cytoplasmic dynein 1 intermediate chain 2 (Cytoplasmic dynein intermediate chain 2) (Dynein intermediate chain 2, cytosolic) (DH IC-2)	microtubule-based movement [GO:0007018]; transport [GO:0006810]	motor activity [GO:0003774]; protein complex binding [GO:0032403]	cytoplasm [GO:0005737]; cytoplasmic dynein complex [GO:0005868]; microtubule [GO:0005874]; vesicle [GO:0031982]	2	1	3	1	3	1
Q62894	Q62894	ECM1_RAT	562	Extracellular matrix protein 1 (Secretory component p85)	angiogenesis [GO:0001525]; biomineral tissue development [GO:0031214]; inflammatory response [GO:0006954]; negative regulation of bone mineralization [GO:0030502]; negative regulation of cytokine-mediated signaling pathway [GO:0001960]; negative regulation of peptidase activity [GO:0010466]; ossification [GO:0001503]; positive regulation of angiogenesis [GO:0045766]; positive regulation of endoth…	signal transducer activity [GO:0004871]	extracellular exosome [GO:0070062]; extracellular space [GO:0005615]; proteinaceous extracellular matrix [GO:0005578]	2	0	3	2	2	0
Q63610	Q63610	TPM3_RAT	248	Tropomyosin alpha-3 chain (Gamma-tropomyosin) (Tropomyosin-3) (Tropomyosin-5)	actin filament organization [GO:0007015]; brain development [GO:0007420]; muscle contraction [GO:0006936]	actin filament binding [GO:0051015]; structural constituent of muscle [GO:0008307]	actin filament [GO:0005884]; brush border [GO:0005903]; muscle thin filament tropomyosin [GO:0005862]	2	3	3	3	3	3
Q6NYB7	Q6NYB7	RAB1A_RAT	205	Ras-related protein Rab-1A	autophagosome assembly [GO:0000045]; autophagy [GO:0006914]; cell migration [GO:0016477]; defense response to bacterium [GO:0042742]; endocytosis [GO:0006897]; ER to Golgi vesicle-mediated transport [GO:0006888]; growth hormone secretion [GO:0030252]; interleukin-8 secretion [GO:0072606]; Rab protein signal transduction [GO:0032482]; vesicle transport along microtubule [GO:0047496]	GTPase activity [GO:0003924]; GTP binding [GO:0005525]	cytosol [GO:0005829]; early endosome [GO:0005769]; endoplasmic reticulum membrane [GO:0005789]; Golgi membrane [GO:0000139]; melanosome [GO:0042470]; neuronal cell body [GO:0043025]	2	0	3	1	1	2
Q9EPH2	Q9EPH2	MRP_RAT	199	MARCKS-related protein (Brain protein F52) (MARCKS-like protein 1) (Macrophage myristoylated alanine-rich C kinase substrate) (Mac-MARCKS) (MacMARCKS)			cytoplasm [GO:0005737]; plasma membrane [GO:0005886]	2	0	3	3	3	2
Q9ESH6	Q9ESH6	GLRX1_RAT	107	Glutaredoxin-1 (Thioltransferase-1) (TTase-1)	aging [GO:0007568]; cell redox homeostasis [GO:0045454]; cellular response to estradiol stimulus [GO:0071392]; cellular response to glucose stimulus [GO:0071333]; negative regulation of hydrogen peroxide-mediated programmed cell death [GO:1901299]; negative regulation of platelet-derived growth factor receptor-beta signaling pathway [GO:2000587]; ovulation cycle process [GO:0022602]; positive reg…	electron carrier activity [GO:0009055]; glutathione disulfide oxidoreductase activity [GO:0015038]; protein disulfide oxidoreductase activity [GO:0015035]	cytoplasm [GO:0005737]; cytosol [GO:0005829]; dendrite [GO:0030425]; mitochondrial intermembrane space [GO:0005758]; neuronal cell body [GO:0043025]; nucleus [GO:0005634]	2	2	3	3	1	0
B0BNF1	B0BNF1	SEPT8_RAT	442	Septin-8		GTP binding [GO:0005525]	cytoplasm [GO:0005737]; cytoskeleton [GO:0005856]; myelin sheath [GO:0043209]	1	0	3	0	3	0
P04692	P04692	TPM1_RAT	284	Tropomyosin alpha-1 chain (Alpha-tropomyosin) (Tropomyosin-1)	actin filament capping [GO:0051693]; cardiac muscle contraction [GO:0060048]; muscle contraction [GO:0006936]; muscle filament sliding [GO:0030049]; negative regulation of cell migration [GO:0030336]; positive regulation of ATPase activity [GO:0032781]; positive regulation of cell adhesion [GO:0045785]; positive regulation of stress fiber assembly [GO:0051496]; regulation of ATPase activity [GO:0…	actin binding [GO:0003779]; actin filament binding [GO:0051015]; protein homodimerization activity [GO:0042803]; protein N-terminus binding [GO:0047485]; structural constituent of muscle [GO:0008307]	actin filament [GO:0005884]; muscle thin filament tropomyosin [GO:0005862]; protein complex [GO:0043234]	1	0	3	2	3	0
P28023	P28023	DCTN1_RAT	1280	Dynactin subunit 1 (150 kDa dynein-associated polypeptide) (DAP-150) (DP-150) (p150-glued)	centriole-centriole cohesion [GO:0010457]; cytoplasmic microtubule organization [GO:0031122]; microtubule anchoring at centrosome [GO:0034454]; microtubule-based process [GO:0007017]; non-motile cilium assembly [GO:1905515]; nuclear envelope disassembly [GO:0051081]; positive regulation of intracellular protein transport [GO:0090316]; positive regulation of microtubule nucleation [GO:0090063]; po…	microtubule binding [GO:0008017]; microtubule motor activity [GO:0003777]; tubulin binding [GO:0015631]	centriole [GO:0005814]; centrosome [GO:0005813]; cytoplasmic dynein complex [GO:0005868]; dynactin complex [GO:0005869]; microtubule [GO:0005874]; microtubule plus-end [GO:0035371]; nuclear envelope [GO:0005635]; spindle [GO:0005819]	1	0	3	1	1	1
P30713	P30713	GSTT2_RAT	244	Glutathione S-transferase theta-2 (EC 2.5.1.18) (GST 12-12) (GST class-theta-2) (Glutathione S-transferase 12) (Glutathione S-transferase Yrs-Yrs)	glutathione metabolic process [GO:0006749]; response to salicylic acid [GO:0009751]	glutathione peroxidase activity [GO:0004602]; glutathione transferase activity [GO:0004364]	cytosol [GO:0005829]; nucleus [GO:0005634]	1	0	3	1	0	0
P40329	P40329	SYRC_RAT	660	Arginine--tRNA ligase, cytoplasmic (EC 6.1.1.19) (Arginyl-tRNA synthetase) (ArgRS)	arginyl-tRNA aminoacylation [GO:0006420]; cell-cell adhesion [GO:0098609]	arginine binding [GO:0034618]; arginine-tRNA ligase activity [GO:0004814]; ATP binding [GO:0005524]; tRNA binding [GO:0000049]	aminoacyl-tRNA synthetase multienzyme complex [GO:0017101]; cell-cell adherens junction [GO:0005913]; cytoplasm [GO:0005737]; extracellular exosome [GO:0070062]; membrane [GO:0016020]; mitochondrion [GO:0005739]; nucleoplasm [GO:0005654]	1	0	3	0	1	0
P48679	P48679	LMNA_RAT	665	Prelamin-A/C [Cleaved into: Lamin-A/C]	negative regulation of adipose tissue development [GO:1904178]; positive regulation of cell aging [GO:0090343]; positive regulation of osteoblast differentiation [GO:0045669]; protein localization to nucleus [GO:0034504]; response to mechanical stimulus [GO:0009612]; spermatogenesis [GO:0007283]	protein phosphatase 1 binding [GO:0008157]; structural molecule activity [GO:0005198]	intermediate filament [GO:0005882]; nuclear envelope [GO:0005635]; nuclear lamina [GO:0005652]; nuclear matrix [GO:0016363]; nucleoplasm [GO:0005654]; nucleus [GO:0005634]	1	0	3	1	2	1
P61751	P61751	ARF4_RAT	180	ADP-ribosylation factor 4	activation of phospholipase D activity [GO:0031584]; apical protein localization [GO:0045176]; brain development [GO:0007420]; cell migration [GO:0016477]; dendritic spine development [GO:0060996]; epidermal growth factor receptor signaling pathway [GO:0007173]; establishment or maintenance of epithelial cell apical/basal polarity [GO:0045197]; learning [GO:0007612]; negative regulation of apopto…	GTP binding [GO:0005525]	cytosol [GO:0005829]; dendritic spine [GO:0043197]; extracellular exosome [GO:0070062]; extracellular matrix [GO:0031012]; Golgi apparatus [GO:0005794]; ruffle membrane [GO:0032587]	1	1	3	1	4	1
Q01986	Q01986	MP2K1_RAT	393	Dual specificity mitogen-activated protein kinase kinase 1 (MAP kinase kinase 1) (MAPKK 1) (EC 2.7.12.2) (ERK activator kinase 1) (MAPK/ERK kinase 1) (MEK 1)	activation of MAPK activity [GO:0000187]; cell proliferation [GO:0008283]; Golgi inheritance [GO:0048313]; intracellular signal transduction [GO:0035556]; MAPK cascade [GO:0000165]; melanosome transport [GO:0032402]; mitotic nuclear division [GO:0007067]; negative regulation of homotypic cell-cell adhesion [GO:0034111]; neuron differentiation [GO:0030182]; neuron projection morphogenesis [GO:0048…	ATP binding [GO:0005524]; MAP kinase kinase activity [GO:0004708]; mitogen-activated protein kinase kinase kinase binding [GO:0031435]; protein kinase binding [GO:0019901]; protein serine/threonine/tyrosine kinase activity [GO:0004712]; protein tyrosine kinase activity [GO:0004713]; Ras GTPase binding [GO:0017016]; signal transducer, downstream of receptor, with serine/threonine kinase activity […	axon [GO:0030424]; cell cortex [GO:0005938]; cytosol [GO:0005829]; dendrite [GO:0030425]; dendrite cytoplasm [GO:0032839]; early endosome [GO:0005769]; focal adhesion [GO:0005925]; Golgi apparatus [GO:0005794]; late endosome [GO:0005770]; microtubule organizing center [GO:0005815]; mitochondrion [GO:0005739]; nucleus [GO:0005634]; perikaryon [GO:0043204]; perinuclear region of cytoplasm [GO:00484…	1	0	3	0	2	0
Q498E0	Q498E0	TXD12_RAT	170	Thioredoxin domain-containing protein 12 (EC 1.8.4.2)	cell differentiation [GO:0030154]; cell redox homeostasis [GO:0045454]; negative regulation of cell death [GO:0060548]; negative regulation of endoplasmic reticulum stress-induced intrinsic apoptotic signaling pathway [GO:1902236]	peptide disulfide oxidoreductase activity [GO:0015037]; protein-disulfide reductase (glutathione) activity [GO:0019153]	endoplasmic reticulum [GO:0005783]; endoplasmic reticulum lumen [GO:0005788]	1	1	3	1	2	1
Q5PPH0	Q5PPH0	ENOPH_RAT	261	Enolase-phosphatase E1 (EC 3.1.3.77) (2,3-diketo-5-methylthio-1-phosphopentane phosphatase) (MASA homolog)	L-methionine biosynthetic process from methylthioadenosine [GO:0019509]	acireductone synthase activity [GO:0043874]; magnesium ion binding [GO:0000287]	cytoplasm [GO:0005737]; extracellular exosome [GO:0070062]; nucleus [GO:0005634]	1	3	3	3	1	1
Q5XI72	Q5XI72	IF4H_RAT	248	Eukaryotic translation initiation factor 4H (eIF-4H) (Williams-Beuren syndrome chromosomal region 1 protein homolog)	cell-cell adhesion [GO:0098609]; cytoplasmic translation [GO:0002181]; developmental growth [GO:0048589]; eukaryotic translation initiation factor 4F complex assembly [GO:0097010]; formation of translation preinitiation complex [GO:0001731]; sexual reproduction [GO:0019953]	nucleotide binding [GO:0000166]; poly(A) RNA binding [GO:0044822]; ribosomal small subunit binding [GO:0043024]; RNA strand annealing activity [GO:0033592]; RNA strand-exchange activity [GO:0034057]; translation initiation factor activity [GO:0003743]	cell-cell adherens junction [GO:0005913]; eukaryotic translation initiation factor 4F complex [GO:0016281]; membrane [GO:0016020]; perinuclear region of cytoplasm [GO:0048471]; polysome [GO:0005844]	1	1	3	1	2	0
Q62764	Q62764	YBOX3_RAT	361	Y-box-binding protein 3 (Cold shock domain-containing protein A) (DNA-binding protein A) (Muscle Y-box protein YB2) (RYB-A) (Y-box-binding protein A)	animal organ regeneration [GO:0031100]; negative regulation of transcription from RNA polymerase II promoter [GO:0000122]; spermatogenesis [GO:0007283]; transcription, DNA-templated [GO:0006351]	single-stranded DNA binding [GO:0003697]	cytoplasm [GO:0005737]; gap junction [GO:0005921]; nucleus [GO:0005634]	1	1	3	1	1	1
Q641Z6	Q641Z6	EHD1_RAT	534	EH domain-containing protein 1	cellular response to nerve growth factor stimulus [GO:1990090]; cholesterol homeostasis [GO:0042632]; cilium assembly [GO:0060271]; endocytic recycling [GO:0032456]; endocytosis [GO:0006897]; intracellular protein transport [GO:0006886]; low-density lipoprotein particle clearance [GO:0034383]; neuron projection development [GO:0031175]; positive regulation of cholesterol storage [GO:0010886]; pos…	ATP binding [GO:0005524]; calcium ion binding [GO:0005509]; GTP binding [GO:0005525]	ciliary pocket membrane [GO:0020018]; early endosome membrane [GO:0031901]; endocytic vesicle [GO:0030139]; endosome membrane [GO:0010008]; lipid particle [GO:0005811]; myelin sheath [GO:0043209]; perinuclear region of cytoplasm [GO:0048471]; plasma membrane [GO:0005886]; platelet dense tubular network membrane [GO:0031095]; recycling endosome membrane [GO:0055038]	1	0	3	0	0	0
Q71UE8	Q71UE8	NEDD8_RAT	81	NEDD8 (Neddylin) (Ubiquitin-like protein NEDD8)	protein localization [GO:0008104]; protein neddylation [GO:0045116]; regulation of transcription from RNA polymerase II promoter [GO:0006357]; response to organic cyclic compound [GO:0014070]		extracellular exosome [GO:0070062]; nucleus [GO:0005634]	1	2	3	0	2	0
Q9JLZ1	Q9JLZ1	GLRX3_RAT	337	Glutaredoxin-3 (PKC-interacting cousin of thioredoxin) (PICOT) (PKC-theta-interacting protein) (PKCq-interacting protein) (Thioredoxin-like protein 2)	cell redox homeostasis [GO:0045454]; negative regulation of cardiac muscle hypertrophy [GO:0010614]; regulation of the force of heart contraction [GO:0002026]	electron carrier activity [GO:0009055]; iron-sulfur cluster binding [GO:0051536]; metal ion binding [GO:0046872]; poly(A) RNA binding [GO:0044822]; protein disulfide oxidoreductase activity [GO:0015035]; protein kinase C binding [GO:0005080]	cell cortex [GO:0005938]; dendrite [GO:0030425]; extracellular exosome [GO:0070062]; nucleus [GO:0005634]; Z disc [GO:0030018]	1	0	3	1	4	2
Q9Z2G8	Q9Z2G8	NP1L1_RAT	390	Nucleosome assembly protein 1-like 1 (NAP-1-related protein)	cellular response to peptide hormone stimulus [GO:0071375]; nucleosome assembly [GO:0006334]; Schwann cell proliferation [GO:0014010]	kinase binding [GO:0019900]	cytoplasm [GO:0005737]; melanosome [GO:0042470]; neuron projection [GO:0043005]; nucleus [GO:0005634]	1	1	3	0	4	0
O35828	O35828	CORO7_RAT	922	Coronin-7 (Crn7) (70 kDa WD repeat tumor rejection antigen)	actin filament polymerization [GO:0030041]; Golgi to endosome transport [GO:0006895]; protein transport [GO:0015031]	actin binding [GO:0003779]	cytoplasmic vesicle [GO:0031410]; cytosol [GO:0005829]; Golgi apparatus [GO:0005794]; Golgi membrane [GO:0000139]; integral component of membrane [GO:0016021]; trans-Golgi network [GO:0005802]	0	0	3	2	4	1
P09456	P09456	KAP0_RAT	381	cAMP-dependent protein kinase type I-alpha regulatory subunit [Cleaved into: cAMP-dependent protein kinase type I-alpha regulatory subunit, N-terminally processed]	cardiac muscle cell proliferation [GO:0060038]; female meiotic division [GO:0007143]; mesoderm formation [GO:0001707]; negative regulation of activated T cell proliferation [GO:0046007]; negative regulation of cAMP-dependent protein kinase activity [GO:2000480]; negative regulation of meiotic nuclear division [GO:0045835]; regulation of protein kinase activity [GO:0045859]; sarcomere organization…	cAMP binding [GO:0030552]; cAMP-dependent protein kinase inhibitor activity [GO:0004862]; cAMP-dependent protein kinase regulator activity [GO:0008603]; protein kinase A catalytic subunit binding [GO:0034236]	cAMP-dependent protein kinase complex [GO:0005952]; cytoplasm [GO:0005737]; immunological synapse [GO:0001772]; neuromuscular junction [GO:0031594]; nucleotide-activated protein kinase complex [GO:0031588]; plasma membrane raft [GO:0044853]	0	0	3	1	3	0
P09495	P09495	TPM4_RAT	248	Tropomyosin alpha-4 chain (Tropomyosin-4) (TM-4)	actin filament organization [GO:0007015]; muscle contraction [GO:0006936]; osteoblast differentiation [GO:0001649]	actin filament binding [GO:0051015]; metal ion binding [GO:0046872]; structural constituent of muscle [GO:0008307]	actin filament [GO:0005884]; cortical cytoskeleton [GO:0030863]; extracellular exosome [GO:0070062]; filamentous actin [GO:0031941]; focal adhesion [GO:0005925]; membrane [GO:0016020]; muscle thin filament tropomyosin [GO:0005862]; podosome [GO:0002102]; stress fiber [GO:0001725]	0	0	3	1	2	2
P09811	P09811	PYGL_RAT	850	Glycogen phosphorylase, liver form (EC 2.4.1.1)	5-phosphoribose 1-diphosphate biosynthetic process [GO:0006015]; glucose homeostasis [GO:0042593]; glycogen catabolic process [GO:0005980]; glycogen metabolic process [GO:0005977]; necroptotic process [GO:0070266]	AMP binding [GO:0016208]; ATP binding [GO:0005524]; bile acid binding [GO:0032052]; carbohydrate binding [GO:0030246]; drug binding [GO:0008144]; glycogen phosphorylase activity [GO:0008184]; protein homodimerization activity [GO:0042803]; purine nucleobase binding [GO:0002060]; pyridoxal phosphate binding [GO:0030170]; vitamin binding [GO:0019842]	cytoplasm [GO:0005737]; extracellular exosome [GO:0070062]; plasma membrane [GO:0005886]	0	1	3	1	0	0
P10536	P10536	RAB1B_RAT	201	Ras-related protein Rab-1B	autophagy [GO:0006914]; ER to Golgi vesicle-mediated transport [GO:0006888]; protein transport [GO:0015031]; small GTPase mediated signal transduction [GO:0007264]	GTP binding [GO:0005525]	endoplasmic reticulum membrane [GO:0005789]; Golgi membrane [GO:0000139]; pre-autophagosomal structure membrane [GO:0034045]	0	0	3	1	2	0
P13832	P13832	MRLCA_RAT	172	Myosin regulatory light chain RLC-A (Myosin RLC-A) (Myosin regulatory light chain 2-A, smooth muscle isoform)	protein targeting to plasma membrane [GO:0072661]; regulation of cell shape [GO:0008360]	calcium ion binding [GO:0005509]	myosin II complex [GO:0016460]; stress fiber [GO:0001725]; Z disc [GO:0030018]	0	0	3	0	0	0
P29410	P29410	KAD2_RAT	239	Adenylate kinase 2, mitochondrial (AK 2) (EC 2.7.4.3) (ATP-AMP transphosphorylase 2) (ATP:AMP phosphotransferase) (Adenylate monophosphate kinase) [Cleaved into: Adenylate kinase 2, mitochondrial, N-terminally processed]	adenine metabolic process [GO:0046083]; ADP biosynthetic process [GO:0006172]; AMP metabolic process [GO:0046033]; ATP metabolic process [GO:0046034]; brain development [GO:0007420]; dATP metabolic process [GO:0046060]; liver development [GO:0001889]; oxidative phosphorylation [GO:0006119]; response to thyroid hormone [GO:0097066]	adenylate kinase activity [GO:0004017]; ATP binding [GO:0005524]	cytoplasm [GO:0005737]; cytosol [GO:0005829]; mitochondrial intermembrane space [GO:0005758]; mitochondrion [GO:0005739]; nucleus [GO:0005634]	0	0	3	0	1	1
P51583	P51583	PUR6_RAT	425	Multifunctional protein ADE2 [Includes: Phosphoribosylaminoimidazole-succinocarboxamide synthase (EC 6.3.2.6) (SAICAR synthetase); Phosphoribosylaminoimidazole carboxylase (EC 4.1.1.21) (AIR carboxylase) (AIRC)]	'de novo' IMP biosynthetic process [GO:0006189]; adenine biosynthetic process [GO:0046084]; G1/S transition of mitotic cell cycle [GO:0000082]	ATP binding [GO:0005524]; phosphoribosylaminoimidazole carboxylase activity [GO:0004638]; phosphoribosylaminoimidazolesuccinocarboxamide synthase activity [GO:0004639]	cytosol [GO:0005829]	0	0	3	1	0	0
P52555	P52555	ERP29_RAT	260	Endoplasmic reticulum resident protein 29 (ERp29) (Endoplasmic reticulum resident protein 31) (ERp31)	activation of MAPK activity [GO:0000187]; intracellular protein transport [GO:0006886]; negative regulation of gene expression [GO:0010629]; negative regulation of protein secretion [GO:0050709]; positive regulation of gene expression [GO:0010628]; protein folding [GO:0006457]; protein secretion [GO:0009306]; regulation of endoplasmic reticulum stress-induced intrinsic apoptotic signaling pathway…	chaperone binding [GO:0051087]; protein homodimerization activity [GO:0042803]	cell surface [GO:0009986]; endoplasmic reticulum [GO:0005783]; endoplasmic reticulum lumen [GO:0005788]; extracellular exosome [GO:0070062]; melanosome [GO:0042470]; membrane [GO:0016020]; smooth endoplasmic reticulum [GO:0005790]; transport vesicle [GO:0030133]	0	0	3	1	5	3
P55314	P55314	CO8B_RAT	589	Complement component C8 beta chain (Complement component 8 subunit beta)	complement activation, alternative pathway [GO:0006957]; complement activation, classical pathway [GO:0006958]; cytolysis [GO:0019835]	protein complex binding [GO:0032403]	extracellular exosome [GO:0070062]; extracellular region [GO:0005576]; extracellular space [GO:0005615]; membrane attack complex [GO:0005579]	0	0	3	0	0	1
P62193	P62193	PRS4_RAT	440	26S protease regulatory subunit 4 (P26s4) (26S proteasome AAA-ATPase subunit RPT2) (Proteasome 26S subunit ATPase 1)	ER-associated ubiquitin-dependent protein catabolic process [GO:0030433]; negative regulation of neuron death [GO:1901215]; positive regulation of RNA polymerase II transcriptional preinitiation complex assembly [GO:0045899]	ATPase activity [GO:0016887]; ATP binding [GO:0005524]; poly(A) RNA binding [GO:0044822]; proteasome-activating ATPase activity [GO:0036402]; TBP-class protein binding [GO:0017025]	cytosolic proteasome complex [GO:0031597]; membrane [GO:0016020]; nuclear proteasome complex [GO:0031595]; nucleoplasm [GO:0005654]; nucleus [GO:0005634]; proteasome accessory complex [GO:0022624]; proteasome regulatory particle, base subcomplex [GO:0008540]	0	0	3	0	2	1
P68182	P68182	KAPCB_RAT	351	cAMP-dependent protein kinase catalytic subunit beta (PKA C-beta) (EC 2.7.11.11)	negative regulation of meiotic cell cycle [GO:0051447]; negative regulation of smoothened signaling pathway involved in dorsal/ventral neural tube patterning [GO:1901621]; neural tube closure [GO:0001843]; protein phosphorylation [GO:0006468]; regulation of protein processing [GO:0070613]; response to clozapine [GO:0097338]; triglyceride catabolic process [GO:0019433]	ATP binding [GO:0005524]; cAMP-dependent protein kinase activity [GO:0004691]; magnesium ion binding [GO:0000287]; protein kinase A regulatory subunit binding [GO:0034237]; protein serine/threonine kinase activity [GO:0004674]	cAMP-dependent protein kinase complex [GO:0005952]; centrosome [GO:0005813]; ciliary base [GO:0097546]; cytoplasm [GO:0005737]; cytosol [GO:0005829]; extracellular exosome [GO:0070062]; nucleus [GO:0005634]; perinuclear region of cytoplasm [GO:0048471]; plasma membrane [GO:0005886]	0	0	3	0	0	0
Q32PX7	Q32PX7	FUBP1_RAT	639	Far upstream element-binding protein 1 (FBP) (FUSE-binding protein 1)	regulation of transcription, DNA-templated [GO:0006355]; transcription, DNA-templated [GO:0006351]	DNA binding [GO:0003677]; RNA binding [GO:0003723]	nucleus [GO:0005634]	0	0	3	0	2	0
Q4KLF8	Q4KLF8	ARPC5_RAT	151	Actin-related protein 2/3 complex subunit 5 (Arp2/3 complex 16 kDa subunit) (p16-ARC)	actin filament network formation [GO:0051639]; Arp2/3 complex-mediated actin nucleation [GO:0034314]; lamellipodium organization [GO:0097581]; maintenance of cell polarity [GO:0030011]; microtubule organizing center organization [GO:0031023]; orbitofrontal cortex development [GO:0021769]; smooth muscle cell migration [GO:0014909]	actin filament binding [GO:0051015]; structural constituent of cytoskeleton [GO:0005200]	Arp2/3 protein complex [GO:0005885]; cytoplasm [GO:0005737]; extracellular exosome [GO:0070062]; focal adhesion [GO:0005925]; growth cone [GO:0030426]; neuron projection [GO:0043005]	0	0	3	1	3	0
Q5RJP0	Q5RJP0	ALD1_RAT	316	Aldose reductase-related protein 1 (EC 1.1.1.21) (Aldehyde reductase) (Aldo-keto reductase family 1 member B7) (Aldose reductase-like protein AKR1B14)		alditol:NADP+ 1-oxidoreductase activity [GO:0004032]; aldo-keto reductase (NADP) activity [GO:0004033]	mitochondrion [GO:0005739]	0	0	3	1	2	0
Q66H12	Q66H12	NAGAB_RAT	415	Alpha-N-acetylgalactosaminidase (EC 3.2.1.49) (Alpha-galactosidase B)	carbohydrate catabolic process [GO:0016052]; glycolipid catabolic process [GO:0019377]; glycoside catabolic process [GO:0016139]	alpha-galactosidase activity [GO:0004557]; alpha-N-acetylgalactosaminidase activity [GO:0008456]	cytoplasm [GO:0005737]; extracellular exosome [GO:0070062]; lysosome [GO:0005764]	0	0	3	0	2	0
Q80U96	Q80U96	XPO1_RAT	1071	Exportin-1 (Exp1) (Chromosome region maintenance 1 protein homolog)	mRNA transport [GO:0051028]; negative regulation of transcription from RNA polymerase II promoter [GO:0000122]; protein export from nucleus [GO:0006611]; protein localization to nucleus [GO:0034504]; regulation of centrosome duplication [GO:0010824]; regulation of protein catabolic process [GO:0042176]; regulation of protein export from nucleus [GO:0046825]; response to drug [GO:0042493]; ribosom…	nuclear export signal receptor activity [GO:0005049]; protein domain specific binding [GO:0019904]; RNA binding [GO:0003723]	annulate lamellae [GO:0005642]; Cajal body [GO:0015030]; cytoplasm [GO:0005737]; intracellular ribonucleoprotein complex [GO:0030529]; kinetochore [GO:0000776]; nuclear membrane [GO:0031965]; nucleolus [GO:0005730]; nucleus [GO:0005634]	0	0	3	2	2	1
P04355	P04355	MT2_RAT	61	Metallothionein-2 (MT-2) (Metallothionein-II) (MT-II)	cellular response to zinc ion [GO:0071294]; negative regulation of growth [GO:0045926]	zinc ion binding [GO:0008270]	cytoplasm [GO:0005737]; nucleus [GO:0005634]; perinuclear region of cytoplasm [GO:0048471]	1	0	2	1	0	0
Q80T18	Q80T18	GMFG_RAT	142	Glia maturation factor gamma (GMF-gamma)	negative regulation of Arp2/3 complex-mediated actin nucleation [GO:0034316]; regulation of actin cytoskeleton reorganization [GO:2000249]	kinase regulator activity [GO:0019207]	intracellular [GO:0005622]	0	0	2	1	0	0
Q64632	Q64632	ITB4_RAT	1807	Integrin beta-4 (GP150) (CD antigen CD104)	cell adhesion [GO:0007155]; cell-matrix adhesion [GO:0007160]; cell motility [GO:0048870]; hemidesmosome assembly [GO:0031581]; integrin-mediated signaling pathway [GO:0007229]; response to wounding [GO:0009611]	cell adhesion molecule binding [GO:0050839]; receptor activity [GO:0004872]	cell cortex [GO:0005938]; cell leading edge [GO:0031252]; cytoplasm [GO:0005737]; extracellular space [GO:0005615]; hemidesmosome [GO:0030056]; integral component of membrane [GO:0016021]; integrin complex [GO:0008305]; membrane [GO:0016020]	7	4	2	1	1	0
P08461	P08461	ODP2_RAT	632	Dihydrolipoyllysine-residue acetyltransferase component of pyruvate dehydrogenase complex, mitochondrial (EC 2.3.1.12) (70 kDa mitochondrial autoantigen of primary biliary cirrhosis) (PBC) (Dihydrolipoamide acetyltransferase component of pyruvate dehydrogenase complex) (Pyruvate dehydrogenase complex component E2) (PDC-E2) (PDCE2)	acetyl-CoA biosynthetic process from pyruvate [GO:0006086]; glucose metabolic process [GO:0006006]; sleep [GO:0030431]; tricarboxylic acid cycle [GO:0006099]	dihydrolipoyllysine-residue acetyltransferase activity [GO:0004742]; nucleotide binding [GO:0000166]; pyruvate dehydrogenase (NAD+) activity [GO:0034604]	mitochondrial matrix [GO:0005759]; mitochondrion [GO:0005739]; myelin sheath [GO:0043209]; pyruvate dehydrogenase complex [GO:0045254]	5	2	2	1	2	1
P47967	P47967	LEG5_RAT	145	Galectin-5 (Gal-5) (RL-18)		carbohydrate binding [GO:0030246]		5	4	2	0	0	0
Q62847	Q62847	ADDG_RAT	705	Gamma-adducin (Adducin-like protein 70) (Protein kinase C-binding protein 35H)	response to drug [GO:0042493]	protein kinase C binding [GO:0005080]	cytoplasm [GO:0005737]; cytoskeleton [GO:0005856]; plasma membrane [GO:0005886]	5	1	2	2	2	0
Q6PEC1	Q6PEC1	TBCA_RAT	108	Tubulin-specific chaperone A (TCP1-chaperonin cofactor A) (Tubulin-folding cofactor A) (CFA)	post-chaperonin tubulin folding pathway [GO:0007023]; tubulin complex assembly [GO:0007021]		cytoplasm [GO:0005737]; microtubule [GO:0005874]	5	2	2	1	3	0
D3ZDK7	D3ZDK7	PGP_RAT	321	Glycerol-3-phosphate phosphatase (G3PP) (EC 3.1.3.21) (Aspartate-based ubiquitous Mg(2+)-dependent phosphatase) (AUM) (EC 3.1.3.48) (Phosphoglycolate phosphatase) (PGP)	glycerol biosynthetic process [GO:0006114]; glycerophospholipid metabolic process [GO:0006650]; negative regulation of gluconeogenesis [GO:0045721]	glycerol-1-phosphatase activity [GO:0000121]; glycerol-3-phosphatase activity [GO:0043136]; magnesium ion binding [GO:0000287]; nucleotide phosphatase activity, acting on free nucleotides [GO:0098519]; phosphoglycolate phosphatase activity [GO:0008967]; phosphoprotein phosphatase activity [GO:0004721]; protein tyrosine phosphatase activity [GO:0004725]	cytosol [GO:0005829]	4	3	2	1	4	0
O35952	O35952	GLO2_RAT	309	Hydroxyacylglutathione hydrolase, mitochondrial (EC 3.1.2.6) (Glyoxalase II) (Glx II) (Round spermatid protein RSP29)	carbohydrate metabolic process [GO:0005975]; glutathione metabolic process [GO:0006749]; methylglyoxal catabolic process to D-lactate via S-lactoyl-glutathione [GO:0019243]; spermatogenesis [GO:0007283]	hydroxyacylglutathione hydrolase activity [GO:0004416]; metal ion binding [GO:0046872]	mitochondrial matrix [GO:0005759]	4	3	2	0	0	0
P47858	P47858	PFKAM_RAT	780	ATP-dependent 6-phosphofructokinase, muscle type (ATP-PFK) (PFK-M) (EC 2.7.1.11) (6-phosphofructokinase type A) (Phosphofructo-1-kinase isozyme A) (PFK-A) (Phosphohexokinase)	cellular glucose homeostasis [GO:0001678]; fructose 1,6-bisphosphate metabolic process [GO:0030388]; fructose 6-phosphate metabolic process [GO:0006002]; glycolytic process [GO:0006096]; protein homotetramerization [GO:0051289]	6-phosphofructokinase activity [GO:0003872]; AMP binding [GO:0016208]; ATP binding [GO:0005524]; carbohydrate binding [GO:0030246]; fructose-6-phosphate binding [GO:0070095]; metal ion binding [GO:0046872]; phosphofructokinase activity [GO:0008443]	cytoplasm [GO:0005737]	4	2	2	3	3	0
P61107	P61107	RAB14_RAT	215	Ras-related protein Rab-14	apical protein localization [GO:0045176]; body fluid secretion [GO:0007589]; embryo development [GO:0009790]; endocytic recycling [GO:0032456]; fibroblast growth factor receptor signaling pathway [GO:0008543]; Golgi to endosome transport [GO:0006895]; intracellular transport [GO:0046907]; membrane organization [GO:0061024]; phagolysosome assembly involved in apoptotic cell clearance [GO:0090387];…	GDP binding [GO:0019003]; glycoprotein binding [GO:0001948]; GTPase activity [GO:0003924]; GTP binding [GO:0005525]	alveolar lamellar body [GO:0097208]; apical plasma membrane [GO:0016324]; cytoplasmic vesicle membrane [GO:0030659]; cytosol [GO:0005829]; early endosome [GO:0005769]; early endosome membrane [GO:0031901]; Golgi membrane [GO:0000139]; Golgi stack [GO:0005795]; late endosome [GO:0005770]; lysosome [GO:0005764]; nuclear outer membrane-endoplasmic reticulum membrane network [GO:0042175]; perinuclear…	4	2	2	0	1	0
Q66H98	Q66H98	SDPR_RAT	417	Serum deprivation-response protein (Cavin-2) (Phosphatidylserine-binding protein)		phosphatidylserine binding [GO:0001786]; protein kinase C binding [GO:0005080]	caveola [GO:0005901]; cytoplasm [GO:0005737]; cytosol [GO:0005829]	4	1	2	0	0	0
Q8VI04	Q8VI04	ASGL1_RAT	333	Isoaspartyl peptidase/L-asparaginase (EC 3.4.19.5) (EC 3.5.1.1) (Asparaginase-like protein 1) (Asparaginase-like sperm autoantigen) (Beta-aspartyl-peptidase) (Glial asparaginase) (Isoaspartyl dipeptidase) (L-asparagine amidohydrolase) [Cleaved into: Isoaspartyl peptidase/L-asparaginase alpha chain; Isoaspartyl peptidase/L-asparaginase beta chain]	asparagine catabolic process via L-aspartate [GO:0033345]	asparaginase activity [GO:0004067]; beta-aspartyl-peptidase activity [GO:0008798]	cytoplasm [GO:0005737]; nucleus [GO:0005634]	4	1	2	0	0	0
Q9WUH4	Q9WUH4	FHL1_RAT	280	Four and a half LIM domains protein 1 (FHL-1)	cell differentiation [GO:0030154]; multicellular organism development [GO:0007275]	zinc ion binding [GO:0008270]	cytoplasm [GO:0005737]	4	0	2	1	9	3
B0BN18	B0BN18	PFD2_RAT	154	Prefoldin subunit 2	positive regulation of cytoskeleton organization [GO:0051495]; protein folding [GO:0006457]	protein binding involved in protein folding [GO:0044183]	cytoplasm [GO:0005737]; extracellular exosome [GO:0070062]; mitochondrion [GO:0005739]; nucleolus [GO:0005730]; nucleoplasm [GO:0005654]; prefoldin complex [GO:0016272]	3	1	2	0	2	0
P07632	P07632	SODC_RAT	154	Superoxide dismutase [Cu-Zn] (EC 1.15.1.1)	activation of MAPK activity [GO:0000187]; anterograde axonal transport [GO:0008089]; apoptotic DNA fragmentation [GO:0006309]; auditory receptor cell stereocilium organization [GO:0060088]; cell aging [GO:0007569]; cellular iron ion homeostasis [GO:0006879]; cellular response to ATP [GO:0071318]; cellular response to cadmium ion [GO:0071276]; cellular response to oxidative stress [GO:0034599]; ce…	chaperone binding [GO:0051087]; copper ion binding [GO:0005507]; enzyme binding [GO:0019899]; protein phosphatase 2B binding [GO:0030346]; superoxide dismutase activity [GO:0004784]; zinc ion binding [GO:0008270]	axon cytoplasm [GO:1904115]; cytoplasm [GO:0005737]; cytoplasmic vesicle [GO:0031410]; cytosol [GO:0005829]; dendrite cytoplasm [GO:0032839]; dense core granule [GO:0031045]; extracellular exosome [GO:0070062]; extracellular matrix [GO:0031012]; extracellular region [GO:0005576]; extracellular space [GO:0005615]; lysosome [GO:0005764]; mitochondrial intermembrane space [GO:0005758]; mitochondrion…	3	2	2	0	1	0
P26644	P26644	APOH_RAT	297	Beta-2-glycoprotein 1 (Apolipoprotein H) (Apo-H) (Beta-2-glycoprotein I) (B2GPI) (Beta(2)GPI)	aging [GO:0007568]; animal organ regeneration [GO:0031100]; blood coagulation [GO:0007596]; negative regulation of respiratory burst [GO:0060268]; positive regulation of triglyceride catabolic process [GO:0010898]; response to triglyceride [GO:0034014]; triglyceride transport [GO:0034197]	heparin binding [GO:0008201]; lipid binding [GO:0008289]	cell surface [GO:0009986]; cytoplasm [GO:0005737]; extracellular space [GO:0005615]; plasma membrane [GO:0005886]	3	1	2	1	1	1
P27867	P27867	DHSO_RAT	357	Sorbitol dehydrogenase (EC 1.1.1.14) (L-iditol 2-dehydrogenase)	flagellated sperm motility [GO:0030317]; fructose biosynthetic process [GO:0046370]; L-xylitol catabolic process [GO:0051160]; response to cadmium ion [GO:0046686]; response to copper ion [GO:0046688]; response to drug [GO:0042493]; response to hormone [GO:0009725]; response to nutrient levels [GO:0031667]; response to osmotic stress [GO:0006970]; sorbitol catabolic process [GO:0006062]	identical protein binding [GO:0042802]; L-iditol 2-dehydrogenase activity [GO:0003939]; NAD binding [GO:0051287]; zinc ion binding [GO:0008270]	extracellular exosome [GO:0070062]; mitochondrial membrane [GO:0031966]; motile cilium [GO:0031514]	3	4	2	1	1	1
P49432	P49432	ODPB_RAT	359	Pyruvate dehydrogenase E1 component subunit beta, mitochondrial (PDHE1-B) (EC 1.2.4.1)	acetyl-CoA biosynthetic process from pyruvate [GO:0006086]; glucose metabolic process [GO:0006006]; tricarboxylic acid cycle [GO:0006099]	pyruvate dehydrogenase (acetyl-transferring) activity [GO:0004739]; pyruvate dehydrogenase activity [GO:0004738]	mitochondrial matrix [GO:0005759]; mitochondrion [GO:0005739]; pyruvate dehydrogenase complex [GO:0045254]	3	2	2	2	0	0
Q1WIM3	Q1WIM3	CADM3_RAT	396	Cell adhesion molecule 3 (Immunoglobulin superfamily member 4B) (IgSF4B) (Nectin-like protein 1) (NECL-1)	cell recognition [GO:0008037]; heterophilic cell-cell adhesion via plasma membrane cell adhesion molecules [GO:0007157]; homophilic cell adhesion via plasma membrane adhesion molecules [GO:0007156]	cell adhesion molecule binding [GO:0050839]; protein homodimerization activity [GO:0042803]; receptor activity [GO:0004872]; receptor binding [GO:0005102]	cell-cell adherens junction [GO:0005913]; integral component of plasma membrane [GO:0005887]	3	2	2	2	2	1
Q5BK81	Q5BK81	PTGR2_RAT	351	Prostaglandin reductase 2 (PRG-2) (EC 1.3.1.48) (15-oxoprostaglandin 13-reductase) (Zinc-binding alcohol dehydrogenase domain-containing protein 1)	prostaglandin metabolic process [GO:0006693]	13-prostaglandin reductase activity [GO:0036132]; 15-oxoprostaglandin 13-oxidase activity [GO:0047522]	mitochondrion [GO:0005739]	3	1	2	1	2	1
Q7M767	Q7M767	UB2V2_RAT	145	Ubiquitin-conjugating enzyme E2 variant 2 (Ubiquitin-conjugating enzyme variant MMS2)	DNA double-strand break processing [GO:0000729]; error-free postreplication DNA repair [GO:0042275]; negative regulation of neuron apoptotic process [GO:0043524]; positive regulation of DNA repair [GO:0045739]; positive regulation of neuron projection development [GO:0010976]; positive regulation of proteasomal ubiquitin-dependent protein catabolic process [GO:0032436]; positive regulation of syn…	ubiquitin conjugating enzyme activity [GO:0061631]; ubiquitin protein ligase activity [GO:0061630]; ubiquitin protein ligase binding [GO:0031625]	cytoplasm [GO:0005737]; extracellular exosome [GO:0070062]; nucleus [GO:0005634]; UBC13-MMS2 complex [GO:0031372]	3	1	2	2	2	2
O89046	O89046	COR1B_RAT	484	Coronin-1B (Coronin-2)	actin cytoskeleton organization [GO:0030036]; cellular response to platelet-derived growth factor stimulus [GO:0036120]; negative regulation of lamellipodium morphogenesis [GO:2000393]; negative regulation of smooth muscle cell chemotaxis [GO:0071672]; regulation of Arp2/3 complex-mediated actin nucleation [GO:0034315]	actin filament binding [GO:0051015]; Arp2/3 complex binding [GO:0071933]; cytoskeletal protein binding [GO:0008092]	cell periphery [GO:0071944]; cytosol [GO:0005829]; lamellipodium [GO:0030027]; perinuclear region of cytoplasm [GO:0048471]; stress fiber [GO:0001725]	2	0	2	1	3	1
P04550	P04550	PTMS_RAT	102	Parathymosin (Zinc-binding 11.5 kDa protein)	immune system process [GO:0002376]	enzyme inhibitor activity [GO:0004857]; zinc ion binding [GO:0008270]	cytosol [GO:0005829]	2	1	2	2	1	2
P29266	P29266	3HIDH_RAT	335	3-hydroxyisobutyrate dehydrogenase, mitochondrial (HIBADH) (EC 1.1.1.31)	valine catabolic process [GO:0006574]	3-hydroxyisobutyrate dehydrogenase activity [GO:0008442]; NAD binding [GO:0051287]; phosphogluconate dehydrogenase (decarboxylating) activity [GO:0004616]	mitochondrion [GO:0005739]	2	2	2	3	1	1
P35745	P35745	ACYP2_RAT	97	Acylphosphatase-2 (EC 3.6.1.7) (Acylphosphatase, muscle type isozyme) (Acylphosphate phosphohydrolase 2)		acylphosphatase activity [GO:0003998]		2	1	2	1	1	1
P37285	P37285	KLC1_RAT	560	Kinesin light chain 1 (KLC 1)	intracellular protein transport [GO:0006886]; protein localization to synapse [GO:0035418]	microtubule motor activity [GO:0003777]; tubulin binding [GO:0015631]	axon [GO:0030424]; cytoplasmic vesicle [GO:0031410]; growth cone [GO:0030426]; kinesin complex [GO:0005871]; membrane [GO:0016020]; microtubule [GO:0005874]; neuronal cell body [GO:0043025]; neuron projection [GO:0043005]; vesicle [GO:0031982]	2	1	2	1	0	0
Q08420	Q08420	SODE_RAT	244	Extracellular superoxide dismutase [Cu-Zn] (EC-SOD) (EC 1.15.1.1) (Superoxide dismutase B)	response to copper ion [GO:0046688]; response to hypoxia [GO:0001666]; response to oxidative stress [GO:0006979]; response to superoxide [GO:0000303]	copper ion binding [GO:0005507]; superoxide dismutase activity [GO:0004784]; zinc ion binding [GO:0008270]	cytoplasm [GO:0005737]; extracellular exosome [GO:0070062]; extracellular matrix [GO:0031012]; extracellular space [GO:0005615]; nucleus [GO:0005634]; trans-Golgi network [GO:0005802]	2	2	2	3	2	0
Q4QQT4	Q4QQT4	2AAB_RAT	601	Serine/threonine-protein phosphatase 2A 65 kDa regulatory subunit A beta isoform (PP2A subunit A isoform PR65-beta) (PP2A subunit A isoform R1-beta)	apoptotic process involved in morphogenesis [GO:0060561]; positive regulation of extrinsic apoptotic signaling pathway in absence of ligand [GO:2001241]; protein complex assembly [GO:0006461]	protein phosphatase regulator activity [GO:0019888]	extracellular exosome [GO:0070062]; membrane raft [GO:0045121]	2	1	2	1	3	1
Q9WUC4	Q9WUC4	ATOX1_RAT	68	Copper transport protein ATOX1 (ATX1 homolog protein Rah1) (Metal transport protein ATX1)	cellular copper ion homeostasis [GO:0006878]; intracellular copper ion transport [GO:0015680]; response to oxidative stress [GO:0006979]	ATPase binding [GO:0051117]; copper chaperone activity [GO:0016531]; copper ion binding [GO:0005507]; copper ion transmembrane transporter activity [GO:0005375]	cytoplasm [GO:0005737]	2	1	2	1	2	1
Q9WVR7	Q9WVR7	PPM1F_RAT	450	Protein phosphatase 1F (EC 3.1.3.16) (Ca(2+)/calmodulin-dependent protein kinase phosphatase) (CaM-kinase phosphatase) (CaMKPase) (Partner of PIX 2)	cellular response to drug [GO:0035690]; histone dephosphorylation [GO:0016576]; intrinsic apoptotic signaling pathway [GO:0097193]; negative regulation of peptidyl-serine phosphorylation [GO:0033137]; negative regulation of protein kinase activity [GO:0006469]; negative regulation of protein kinase activity by regulation of protein phosphorylation [GO:0044387]; negative regulation of transcriptio…	calmodulin-dependent protein phosphatase activity [GO:0033192]; metal ion binding [GO:0046872]; phosphoprotein phosphatase activity [GO:0004721]; protein serine/threonine phosphatase activity [GO:0004722]	cytosol [GO:0005829]; perinuclear region of cytoplasm [GO:0048471]; protein complex [GO:0043234]	2	1	2	0	2	1
B5DFN2	B5DFN2	SAHH2_RAT	483	Adenosylhomocysteinase 2 (AdoHcyase 2) (EC 3.3.1.1) (IP3R-binding protein released with inositol 1,4,5-trisphosphate) (S-adenosyl-L-homocysteine hydrolase 2) (S-adenosylhomocysteine hydrolase-like protein 1)	angiotensin-activated signaling pathway [GO:0038166]; epithelial fluid transport [GO:0042045]; mRNA polyadenylation [GO:0006378]; one-carbon metabolic process [GO:0006730]; positive regulation of sodium ion transport [GO:0010765]; protein export from nucleus [GO:0006611]; regulation of anion transport [GO:0044070]; regulation of ion transmembrane transporter activity [GO:0032412]; regulation of m…	adenosylhomocysteinase activity [GO:0004013]; NAD binding [GO:0051287]; RNA binding [GO:0003723]	apical plasma membrane [GO:0016324]; cytoplasm [GO:0005737]; cytosol [GO:0005829]; endoplasmic reticulum [GO:0005783]; extracellular exosome [GO:0070062]	1	0	2	0	2	1
M0RC99	M0RC99	RAB5A_RAT	215	Ras-related protein Rab-5A (Small GTP-binding protein rab5)	endocytosis [GO:0006897]; endosome organization [GO:0007032]; phagocytosis [GO:0006909]; positive regulation of smooth muscle cell migration [GO:0014911]; positive regulation of smooth muscle cell proliferation [GO:0048661]; protein transport [GO:0015031]; regulation of endocytosis [GO:0030100]; regulation of filopodium assembly [GO:0051489]; regulation of long-term neuronal synaptic plasticity […	GDP-dissociation inhibitor binding [GO:0051021]; GTP binding [GO:0005525]	axon [GO:0030424]; axon terminus [GO:0043679]; cytoplasm [GO:0005737]; cytosol [GO:0005829]; dendrite [GO:0030425]; early endosome [GO:0005769]; early endosome membrane [GO:0031901]; endocytic vesicle [GO:0030139]; endosome [GO:0005768]; melanosome [GO:0042470]; neuronal cell body [GO:0043025]; neuron projection [GO:0043005]; perinuclear region of cytoplasm [GO:0048471]; phagocytic vesicle membra…	1	0	2	1	1	0
O08628	O08628	PCOC1_RAT	468	Procollagen C-endopeptidase enhancer 1 (Procollagen COOH-terminal proteinase enhancer 1) (PCPE-1) (Procollagen C-proteinase enhancer 1) (Type 1 procollagen C-proteinase enhancer protein) (Type I procollagen COOH-terminal proteinase enhancer)		heparin binding [GO:0008201]; peptidase activator activity [GO:0016504]	extracellular space [GO:0005615]	1	0	2	1	1	0
O08815	O08815	SLK_RAT	1206	STE20-like serine/threonine-protein kinase (STE20-like kinase) (EC 2.7.11.1) (STE20-related serine/threonine-protein kinase) (STE20-related kinase)	apoptotic process [GO:0006915]; cellular response to tumor necrosis factor [GO:0071356]; positive regulation of apoptotic process [GO:0043065]; positive regulation of histone phosphorylation [GO:0033129]; protein autophosphorylation [GO:0046777]; protein phosphorylation [GO:0006468]; regulation of cell migration [GO:0030334]; regulation of focal adhesion assembly [GO:0051893]	ATP binding [GO:0005524]; protein homodimerization activity [GO:0042803]; protein kinase activity [GO:0004672]; protein serine/threonine kinase activity [GO:0004674]; signal transducer, downstream of receptor, with serine/threonine kinase activity [GO:0004702]	cell leading edge [GO:0031252]; cytoplasm [GO:0005737]; perinuclear region of cytoplasm [GO:0048471]	1	0	2	0	0	0
P04638	P04638	APOA2_RAT	102	Apolipoprotein A-II (Apo-AII) (ApoA-II) (Apolipoprotein A2) [Cleaved into: Proapolipoprotein A-II (ProapoA-II)]	acute inflammatory response [GO:0002526]; animal organ regeneration [GO:0031100]; cholesterol efflux [GO:0033344]; cholesterol homeostasis [GO:0042632]; cholesterol metabolic process [GO:0008203]; cholesterol transport [GO:0030301]; diacylglycerol catabolic process [GO:0046340]; high-density lipoprotein particle assembly [GO:0034380]; high-density lipoprotein particle clearance [GO:0034384]; high…	apolipoprotein receptor binding [GO:0034190]; cholesterol binding [GO:0015485]; cholesterol transporter activity [GO:0017127]; high-density lipoprotein particle binding [GO:0008035]; high-density lipoprotein particle receptor binding [GO:0070653]; lipase inhibitor activity [GO:0055102]; phosphatidylcholine binding [GO:0031210]; phosphatidylcholine-sterol O-acyltransferase activator activity [GO:0…	blood microparticle [GO:0072562]; chylomicron [GO:0042627]; extracellular exosome [GO:0070062]; spherical high-density lipoprotein particle [GO:0034366]; very-low-density lipoprotein particle [GO:0034361]	1	1	2	0	0	0
P04937	P04937	FINC_RAT	2477	Fibronectin (FN) [Cleaved into: Anastellin]	acute-phase response [GO:0006953]; angiogenesis [GO:0001525]; cell activation [GO:0001775]; cell-matrix adhesion [GO:0007160]; cellular response to angiotensin [GO:1904385]; cellular response to beta-amyloid [GO:1904646]; cellular response to BMP stimulus [GO:0071773]; cellular response to glucose stimulus [GO:0071333]; cellular response to interleukin-1 [GO:0071347]; cellular response to lipopol…	extracellular matrix structural constituent [GO:0005201]; heparin binding [GO:0008201]; mercury ion binding [GO:0045340]; protease binding [GO:0002020]	basement membrane [GO:0005604]; extracellular space [GO:0005615]; proteinaceous extracellular matrix [GO:0005578]	1	0	2	1	0	0
P06687	P06687	AT1A3_RAT	1013	Sodium/potassium-transporting ATPase subunit alpha-3 (Na(+)/K(+) ATPase alpha-3 subunit) (EC 3.6.3.9) (Na(+)/K(+) ATPase alpha(III) subunit) (Sodium pump subunit alpha-3)	adult locomotory behavior [GO:0008344]; ATP hydrolysis coupled proton transport [GO:0015991]; cardiac muscle contraction [GO:0060048]; cellular potassium ion homeostasis [GO:0030007]; cellular sodium ion homeostasis [GO:0006883]; ionotropic glutamate receptor signaling pathway [GO:0035235]; memory [GO:0007613]; potassium ion import [GO:0010107]; potassium ion transport [GO:0006813]; response to d…	ATP binding [GO:0005524]; cation-transporting ATPase activity [GO:0019829]; D1 dopamine receptor binding [GO:0031748]; metal ion binding [GO:0046872]; sodium:potassium-exchanging ATPase activity [GO:0005391]; sodium:potassium-exchanging ATPase activity involved in regulation of cardiac muscle cell membrane potential [GO:0086037]	axon [GO:0030424]; dendritic spine head [GO:0044327]; dendritic spine neck [GO:0044326]; endoplasmic reticulum [GO:0005783]; extracellular vesicle [GO:1903561]; Golgi apparatus [GO:0005794]; intracellular membrane-bounded organelle [GO:0043231]; myelin sheath [GO:0043209]; nucleus [GO:0005634]; plasma membrane [GO:0005886]; sarcolemma [GO:0042383]; sodium:potassium-exchanging ATPase complex [GO:0…	1	0	2	1	2	1
P08503	P08503	ACADM_RAT	421	Medium-chain specific acyl-CoA dehydrogenase, mitochondrial (MCAD) (EC 1.3.8.7)	fatty acid beta-oxidation [GO:0006635]; fatty acid beta-oxidation using acyl-CoA dehydrogenase [GO:0033539]; lipid homeostasis [GO:0055088]; medium-chain fatty acid catabolic process [GO:0051793]; protein homotetramerization [GO:0051289]; response to copper ion [GO:0046688]; response to drug [GO:0042493]; response to glucocorticoid [GO:0051384]; response to hormone [GO:0009725]; response to nutri…	acyl-CoA dehydrogenase activity [GO:0003995]; electron carrier activity [GO:0009055]; fatty-acyl-CoA binding [GO:0000062]; flavin adenine dinucleotide binding [GO:0050660]; identical protein binding [GO:0042802]; isomerase activity [GO:0016853]; medium-chain-acyl-CoA dehydrogenase activity [GO:0070991]; oxidoreductase activity, acting on the CH-CH group of donors, with a flavin as acceptor [GO:00…	mitochondrial matrix [GO:0005759]; mitochondrial membrane [GO:0031966]; mitochondrion [GO:0005739]	1	0	2	0	0	0
P29995	P29995	ITPR2_RAT	2701	Inositol 1,4,5-trisphosphate receptor type 2 (IP3 receptor isoform 2) (IP3R 2) (InsP3R2) (Type 2 inositol 1,4,5-trisphosphate receptor) (Type 2 InsP3 receptor)	activation of phospholipase C activity [GO:0007202]; cellular response to hypoxia [GO:0071456]; Fc-epsilon receptor signaling pathway [GO:0038095]; Fc-gamma receptor signaling pathway involved in phagocytosis [GO:0038096]; regulation of cardiac conduction [GO:1903779]; regulation of insulin secretion [GO:0050796]; signal transduction [GO:0007165]; Wnt signaling pathway, calcium modulating pathway…	calcium ion binding [GO:0005509]; inositol 1,4,5 trisphosphate binding [GO:0070679]; inositol 1,4,5-trisphosphate-sensitive calcium-release channel activity [GO:0005220]; phosphatidylinositol binding [GO:0035091]	axon [GO:0030424]; cytoplasm [GO:0005737]; endoplasmic reticulum [GO:0005783]; endoplasmic reticulum membrane [GO:0005789]; integral component of membrane [GO:0016021]; myelin sheath [GO:0043209]; plasma membrane [GO:0005886]; sarcoplasmic reticulum [GO:0016529]; secretory granule membrane [GO:0030667]	1	0	2	0	0	0
P35559	P35559	IDE_RAT	1019	Insulin-degrading enzyme (EC 3.4.24.56) (Insulin protease) (Insulinase) (Insulysin)	beta-amyloid metabolic process [GO:0050435]; bradykinin catabolic process [GO:0010815]; cellular protein catabolic process [GO:0044257]; determination of adult lifespan [GO:0008340]; hormone catabolic process [GO:0042447]; insulin catabolic process [GO:1901143]; negative regulation of proteolysis [GO:0045861]; peptide catabolic process [GO:0043171]; positive regulation of protein oligomerization …	ATPase activity [GO:0016887]; ATP binding [GO:0005524]; beta-amyloid binding [GO:0001540]; beta-endorphin binding [GO:0031626]; insulin binding [GO:0043559]; metalloendopeptidase activity [GO:0004222]; peptidase activity [GO:0008233]; peptide hormone binding [GO:0017046]; protein homodimerization activity [GO:0042803]; zinc ion binding [GO:0008270]	cell surface [GO:0009986]; cytosol [GO:0005829]; cytosolic proteasome complex [GO:0031597]; extracellular space [GO:0005615]; mitochondrion [GO:0005739]; nucleoplasm [GO:0005654]; nucleus [GO:0005634]; peroxisomal matrix [GO:0005782]; plasma membrane [GO:0005886]	1	0	2	3	6	0
P62628	P62628	DLRB1_RAT	96	Dynein light chain roadblock-type 1 (Bithoraxoid-like protein) (BLP) (robl/LC7-like protein) (Dynein light chain 2A, cytoplasmic) (Dynein-associated protein Km23)	microtubule-based movement [GO:0007018]; retrograde axonal transport [GO:0008090]; visual behavior [GO:0007632]	dynein intermediate chain binding [GO:0045505]; motor activity [GO:0003774]	axon cytoplasm [GO:1904115]; centrosome [GO:0005813]; cytoplasm [GO:0005737]; cytoplasmic dynein complex [GO:0005868]; dynein complex [GO:0030286]; membrane [GO:0016020]; microtubule [GO:0005874]	1	1	2	1	1	0
P63312	P63312	TYB10_RAT	44	Thymosin beta-10	actin cytoskeleton organization [GO:0030036]; actin filament organization [GO:0007015]; sequestering of actin monomers [GO:0042989]; spermatid development [GO:0007286]	actin monomer binding [GO:0003785]	cytoplasm [GO:0005737]; filamentous actin [GO:0031941]	1	0	2	2	0	0
P68370	P68370	TBA1A_RAT	451	Tubulin alpha-1A chain (Alpha-tubulin 1) (Tubulin alpha-1 chain) [Cleaved into: Detyrosinated tubulin alpha-1A chain]	microtubule-based process [GO:0007017]	GTPase activity [GO:0003924]; GTP binding [GO:0005525]; protein domain specific binding [GO:0019904]; protein heterodimerization activity [GO:0046982]; structural constituent of cytoskeleton [GO:0005200]	cytoplasmic microtubule [GO:0005881]; cytoplasmic ribonucleoprotein granule [GO:0036464]; extracellular exosome [GO:0070062]; microtubule [GO:0005874]; myelin sheath [GO:0043209]; nucleus [GO:0005634]; recycling endosome [GO:0055037]	1	2	2	2	2	1
P97608	P97608	OPLA_RAT	1288	5-oxoprolinase (EC 3.5.2.9) (5-oxo-L-prolinase) (5-OPase) (Pyroglutamase)	glutathione metabolic process [GO:0006749]	5-oxoprolinase (ATP-hydrolyzing) activity [GO:0017168]; ATP binding [GO:0005524]	cytosol [GO:0005829]	1	0	2	0	1	0
Q62733	Q62733	LAP2_RAT	452	Lamina-associated polypeptide 2, isoform beta (Thymopoietin isoform beta) (TP beta)	nuclear envelope reassembly [GO:0031468]	DNA binding [GO:0003677]; lamin binding [GO:0005521]	chromosome [GO:0005694]; integral component of membrane [GO:0016021]; nuclear inner membrane [GO:0005637]	1	0	2	0	1	0
Q6AY63	Q6AY63	NUDT5_RAT	219	ADP-sugar pyrophosphatase (EC 3.6.1.13) (8-oxo-dGDP phosphatase) (EC 3.6.1.58) (Nuclear ATP-synthesis protein NUDIX5) (EC 2.7.7.-) (Nucleoside diphosphate-linked moiety X motif 5) (Nudix motif 5)	chromatin remodeling [GO:0006338]; D-ribose catabolic process [GO:0019303]; ribonucleoside diphosphate catabolic process [GO:0009191]	8-oxo-dGDP phosphatase activity [GO:0044715]; ADP-ribose diphosphatase activity [GO:0047631]; ADP-sugar diphosphatase activity [GO:0019144]; magnesium ion binding [GO:0000287]; nucleotidyltransferase activity [GO:0016779]; protein homodimerization activity [GO:0042803]; snoRNA binding [GO:0030515]	nucleus [GO:0005634]	1	1	2	0	2	0
Q6AYZ1	Q6AYZ1	TBA1C_RAT	449	Tubulin alpha-1C chain (Alpha-tubulin 6) (Tubulin alpha-6 chain) [Cleaved into: Detyrosinated tubulin alpha-1C chain]	microtubule-based process [GO:0007017]	GTPase activity [GO:0003924]; GTP binding [GO:0005525]; structural constituent of cytoskeleton [GO:0005200]	cytoplasm [GO:0005737]; microtubule [GO:0005874]	1	0	2	2	2	1
Q8VBU2	Q8VBU2	NDRG2_RAT	371	Protein NDRG2 (Antidepressant-related protein ADRG123) (N-myc downstream-regulated gene 2 protein) (NDRG1-related protein)	cell differentiation [GO:0030154]; nervous system development [GO:0007399]; signal transduction [GO:0007165]; Wnt signaling pathway [GO:0016055]		cytoplasm [GO:0005737]; growth cone [GO:0030426]; perinuclear region of cytoplasm [GO:0048471]	1	1	2	0	2	1
Q9EQV9	Q9EQV9	CBPB2_RAT	422	Carboxypeptidase B2 (EC 3.4.17.20) (Carboxypeptidase R) (CPR) (Carboxypeptidase U) (CPU) (Thrombin-activable fibrinolysis inhibitor) (TAFI)	blood coagulation [GO:0007596]; cellular response to glucose stimulus [GO:0071333]; fibrinolysis [GO:0042730]; liver regeneration [GO:0097421]; negative regulation of fibrinolysis [GO:0051918]; negative regulation of hepatocyte proliferation [GO:2000346]; negative regulation of plasminogen activation [GO:0010757]; positive regulation of extracellular matrix constituent secretion [GO:0003331]; pro…	carboxypeptidase activity [GO:0004180]; metallocarboxypeptidase activity [GO:0004181]; zinc ion binding [GO:0008270]	extracellular exosome [GO:0070062]; extracellular space [GO:0005615]	1	1	2	1	2	1
Q9JI85	Q9JI85	NUCB2_RAT	420	Nucleobindin-2 (DNA-binding protein NEFA) (Prepronesfatin) [Cleaved into: Nesfatin-1]	insulin metabolic process [GO:1901142]; negative regulation of appetite [GO:0032099]; negative regulation of cAMP biosynthetic process [GO:0030818]; negative regulation of fat cell differentiation [GO:0045599]; negative regulation of glucagon secretion [GO:0070093]; negative regulation of insulin receptor signaling pathway [GO:0046627]; positive regulation of fatty acid oxidation [GO:0046321]; po…	calcium ion binding [GO:0005509]; DNA binding [GO:0003677]; tumor necrosis factor receptor binding [GO:0005164]	cytoplasm [GO:0005737]; endoplasmic reticulum [GO:0005783]; extracellular space [GO:0005615]; Golgi medial cisterna [GO:0005797]; membrane [GO:0016020]; nuclear envelope [GO:0005635]	1	1	2	1	1	0
Q9JLT0	Q9JLT0	MYH10_RAT	1976	Myosin-10 (Cellular myosin heavy chain, type B) (Myosin heavy chain 10) (Myosin heavy chain, non-muscle IIb) (Non-muscle myosin heavy chain B) (NMMHC-B) (Non-muscle myosin heavy chain IIb) (NMMHC II-b) (NMMHC-IIB)	brain development [GO:0007420]; cell adhesion [GO:0007155]; regulation of cell shape [GO:0008360]	ATP binding [GO:0005524]; motor activity [GO:0003774]	lamellipodium [GO:0030027]; myosin complex [GO:0016459]	1	1	2	0	1	1
Q9QYL8	Q9QYL8	LYPA2_RAT	231	Acyl-protein thioesterase 2 (APT-2) (EC 3.1.2.-) (Lysophospholipase 2) (Lysophospholipase II) (LPL-II) (LysoPLA II)	cell-cell adhesion [GO:0098609]; fatty acid metabolic process [GO:0006631]; protein depalmitoylation [GO:0002084]	carboxylic ester hydrolase activity [GO:0052689]; palmitoyl-(protein) hydrolase activity [GO:0008474]	cell-cell adherens junction [GO:0005913]; cytoplasm [GO:0005737]; extracellular exosome [GO:0070062]	1	0	2	0	1	1
A0JPJ7	A0JPJ7	OLA1_RAT	396	Obg-like ATPase 1	ATP metabolic process [GO:0046034]; cell-cell adhesion [GO:0098609]	ATPase activity [GO:0016887]; ATP binding [GO:0005524]; GTP binding [GO:0005525]; metal ion binding [GO:0046872]	cell-cell adherens junction [GO:0005913]; centrosome [GO:0005813]; cytoplasm [GO:0005737]; extracellular exosome [GO:0070062]; membrane [GO:0016020]; nucleolus [GO:0005730]	0	0	2	0	1	1
D4A4T9	D4A4T9	CHRD1_RAT	331	Cysteine and histidine-rich domain-containing protein 1 (CHORD domain-containing protein 1) (CHP-1) (Morgana)	chaperone-mediated protein folding [GO:0061077]; negative regulation of Rho-dependent protein serine/threonine kinase activity [GO:2000299]; regulation of cellular response to heat [GO:1900034]; regulation of centrosome duplication [GO:0010824]	ADP binding [GO:0043531]; ATP binding [GO:0005524]; zinc ion binding [GO:0008270]		0	0	2	0	2	1
O08730	O08730	GLYG_RAT	333	Glycogenin-1 (GN-1) (GN1) (EC 2.4.1.186)	glycogen biosynthetic process [GO:0005978]	glucose binding [GO:0005536]; glycogenin glucosyltransferase activity [GO:0008466]; metal ion binding [GO:0046872]		0	0	2	0	0	0
O35413	O35413	SRBS2_RAT	1196	Sorbin and SH3 domain-containing protein 2 (Arg-binding protein 2) (ArgBP2) (Arg/Abl-interacting protein 2) (Neural ArgBP2) (nArgBP2) (Sorbin)	actin filament organization [GO:0007015]; cell adhesion [GO:0007155]; cell growth involved in cardiac muscle cell development [GO:0061049]; cell migration [GO:0016477]	metal ion binding [GO:0046872]	apical plasma membrane [GO:0016324]; dendrite [GO:0030425]; focal adhesion [GO:0005925]; lamellipodium [GO:0030027]; neuronal cell body [GO:0043025]; perinuclear region of cytoplasm [GO:0048471]; postsynaptic density [GO:0014069]	0	0	2	1	1	1
O54874	O54874	MRCKA_RAT	1732	Serine/threonine-protein kinase MRCK alpha (EC 2.7.11.1) (CDC42-binding protein kinase alpha) (Myotonic dystrophy kinase-related CDC42-binding kinase alpha) (MRCK alpha) (Myotonic dystrophy protein kinase-like alpha)	actin cytoskeleton reorganization [GO:0031532]; actomyosin structure organization [GO:0031032]; cell migration [GO:0016477]; cytoskeleton organization [GO:0007010]; intracellular signal transduction [GO:0035556]; protein phosphorylation [GO:0006468]; regulation of small GTPase mediated signal transduction [GO:0051056]	ATP binding [GO:0005524]; identical protein binding [GO:0042802]; magnesium ion binding [GO:0000287]; protein serine/threonine kinase activity [GO:0004674]	actomyosin [GO:0042641]; cell-cell junction [GO:0005911]; cell leading edge [GO:0031252]; cytoplasm [GO:0005737]	0	0	2	0	0	0
P02696	P02696	RET1_RAT	135	Retinol-binding protein 1 (Cellular retinol-binding protein) (CRBP) (Cellular retinol-binding protein I) (CRBP-I)	regulation of granulocyte differentiation [GO:0030852]; response to vitamin A [GO:0033189]; retinoic acid biosynthetic process [GO:0002138]; retinol metabolic process [GO:0042572]; vitamin A metabolic process [GO:0006776]	retinal binding [GO:0016918]; retinol binding [GO:0019841]; transporter activity [GO:0005215]	cell body [GO:0044297]; cytosol [GO:0005829]	0	0	2	2	3	0
P04182	P04182	OAT_RAT	439	Ornithine aminotransferase, mitochondrial (EC 2.6.1.13) (Ornithine--oxo-acid aminotransferase)	arginine catabolic process to glutamate [GO:0019544]; arginine catabolic process to proline via ornithine [GO:0010121]; L-proline biosynthetic process [GO:0055129]; ornithine metabolic process [GO:0006591]; protein hexamerization [GO:0034214]	identical protein binding [GO:0042802]; N2-acetyl-L-ornithine:2-oxoglutarate 5-aminotransferase activity [GO:0003992]; ornithine-oxo-acid transaminase activity [GO:0004587]; pyridoxal phosphate binding [GO:0030170]	cytoplasm [GO:0005737]; mitochondrial matrix [GO:0005759]; mitochondrion [GO:0005739]	0	0	2	0	0	1
P04897	P04897	GNAI2_RAT	355	Guanine nucleotide-binding protein G(i) subunit alpha-2 (Adenylate cyclase-inhibiting G alpha protein)	activation of MAPKK activity [GO:0000186]; adenosine receptor signaling pathway [GO:0001973]; adenylate cyclase-inhibiting G-protein coupled receptor signaling pathway [GO:0007193]; cell cycle [GO:0007049]; cell division [GO:0051301]; cell proliferation [GO:0008283]; gamma-aminobutyric acid signaling pathway [GO:0007214]; G-protein coupled acetylcholine receptor signaling pathway [GO:0007213]; G-…	G-protein beta/gamma-subunit complex binding [GO:0031683]; G-protein coupled receptor binding [GO:0001664]; GTPase activity [GO:0003924]; GTP binding [GO:0005525]; metal ion binding [GO:0046872]; signal transducer activity [GO:0004871]	cell body [GO:0044297]; centrosome [GO:0005813]; cytoplasm [GO:0005737]; cytosol [GO:0005829]; dendrite [GO:0030425]; extracellular exosome [GO:0070062]; heterotrimeric G-protein complex [GO:0005834]; membrane [GO:0016020]; membrane raft [GO:0045121]; midbody [GO:0030496]; nucleoplasm [GO:0005654]; nucleus [GO:0005634]; plasma membrane [GO:0005886]	0	0	2	0	1	1
P0C0S7	P0C0S7	H2AZ_RAT	128	Histone H2A.Z (H2A/z)	cellular response to insulin stimulus [GO:0032869]; chromatin silencing [GO:0006342]	DNA binding [GO:0003677]	nuclear chromatin [GO:0000790]; nucleosome [GO:0000786]; nucleus [GO:0005634]	0	0	2	0	1	0
P13383	P13383	NUCL_RAT	713	Nucleolin (Protein C23)	cellular response to lipopolysaccharide [GO:0071222]; endocytosis [GO:0006897]; liver regeneration [GO:0097421]; negative regulation of apoptotic process [GO:0043066]; positive regulation of interleukin-6 secretion [GO:2000778]; positive regulation of tumor necrosis factor production [GO:0032760]; regulation of rRNA processing [GO:2000232]; spermatogenesis [GO:0007283]	calcium ion binding [GO:0005509]; ErbB-4 class receptor binding [GO:1990631]; histone binding [GO:0042393]; laminin binding [GO:0043236]; nucleotide binding [GO:0000166]; receptor binding [GO:0005102]; RNA binding [GO:0003723]; rRNA primary transcript binding [GO:0042134]; selenocysteine insertion sequence binding [GO:0035368]; sequence-specific DNA binding [GO:0043565]; single-stranded DNA bindi…	cell surface [GO:0009986]; cytoplasm [GO:0005737]; dense fibrillar component [GO:0001651]; fibrillar center [GO:0001650]; intracellular ribonucleoprotein complex [GO:0030529]; nucleolus [GO:0005730]	0	0	2	3	0	0
P19493	P19493	GRIA4_RAT	902	Glutamate receptor 4 (GluR-4) (GluR4) (AMPA-selective glutamate receptor 4) (GluR-D) (Glutamate receptor ionotropic, AMPA 4) (GluA4)	chemical synaptic transmission [GO:0007268]; modulation of synaptic transmission [GO:0050804]; positive regulation of synaptic transmission, glutamatergic [GO:0051968]; regulation of synapse structure or activity [GO:0050803]; response to fungicide [GO:0060992]	AMPA glutamate receptor activity [GO:0004971]; extracellular-glutamate-gated ion channel activity [GO:0005234]; ionotropic glutamate receptor activity [GO:0004970]	AMPA glutamate receptor complex [GO:0032281]; cell junction [GO:0030054]; dendrite [GO:0030425]; ionotropic glutamate receptor complex [GO:0008328]; kainate selective glutamate receptor complex [GO:0032983]; neuronal cell body [GO:0043025]; postsynaptic density [GO:0014069]; postsynaptic membrane [GO:0045211]; synapse [GO:0045202]; terminal bouton [GO:0043195]	0	0	2	0	0	0
P23514	P23514	COPB_RAT	953	Coatomer subunit beta (Beta-coat protein) (Beta-COP)	ER to Golgi vesicle-mediated transport [GO:0006888]; intracellular protein transport [GO:0006886]; intra-Golgi vesicle-mediated transport [GO:0006891]; retrograde vesicle-mediated transport, Golgi to ER [GO:0006890]	structural molecule activity [GO:0005198]	COPI vesicle coat [GO:0030126]; endoplasmic reticulum [GO:0005783]; endoplasmic reticulum-Golgi intermediate compartment [GO:0005793]; Golgi apparatus [GO:0005794]; Golgi-associated vesicle [GO:0005798]; Golgi membrane [GO:0000139]; plasma membrane [GO:0005886]	0	1	2	1	0	0
P25236	P25236	SEPP1_RAT	385	Selenoprotein P (SeP) [Cleaved into: Selenoprotein Se-P10; Selenoprotein Se-P6; Selenoprotein Se-P2; Selenoprotein Se-P1]	response to selenium ion [GO:0010269]		extracellular region [GO:0005576]	0	0	2	1	1	0
P27952	P27952	RS2_RAT	293	40S ribosomal protein S2	cellular response to interleukin-4 [GO:0071353]; formation of translation preinitiation complex [GO:0001731]; response to ethanol [GO:0045471]; ribosomal small subunit assembly [GO:0000028]	protein complex binding [GO:0032403]; RNA binding [GO:0003723]; structural constituent of ribosome [GO:0003735]	cytosolic small ribosomal subunit [GO:0022627]; intracellular ribonucleoprotein complex [GO:0030529]	0	0	2	0	0	0
P29411	P29411	KAD3_RAT	227	GTP:AMP phosphotransferase AK3, mitochondrial (EC 2.7.4.10) (Adenylate kinase 3) (AK 3) (Adenylate kinase 3 alpha-like 1)	ADP biosynthetic process [GO:0006172]; AMP phosphorylation [GO:0006756]; ATP metabolic process [GO:0046034]; cerebellum development [GO:0021549]; dATP metabolic process [GO:0046060]; liver development [GO:0001889]; muscle organ development [GO:0007517]; olfactory bulb development [GO:0021772]; protein homooligomerization [GO:0051260]; response to starvation [GO:0042594]	adenylate kinase activity [GO:0004017]; ATP binding [GO:0005524]; GTP binding [GO:0005525]; identical protein binding [GO:0042802]; nucleoside triphosphate adenylate kinase activity [GO:0046899]	mitochondrial intermembrane space [GO:0005758]; mitochondrial matrix [GO:0005759]; mitochondrion [GO:0005739]	0	0	2	1	0	0
P29994	P29994	ITPR1_RAT	2750	Inositol 1,4,5-trisphosphate receptor type 1 (IP3 receptor isoform 1) (IP-3-R) (IP3R 1) (InsP3R1) (Type 1 inositol 1,4,5-trisphosphate receptor) (Type 1 InsP3 receptor)	activation of phospholipase C activity [GO:0007202]; cellular response to cAMP [GO:0071320]; cellular response to hypoxia [GO:0071456]; Fc-epsilon receptor signaling pathway [GO:0038095]; Fc-gamma receptor signaling pathway involved in phagocytosis [GO:0038096]; intrinsic apoptotic signaling pathway in response to endoplasmic reticulum stress [GO:0070059]; negative regulation of neuron death [GO:…	calcium ion binding [GO:0005509]; calcium-release channel activity [GO:0015278]; inositol 1,4,5 trisphosphate binding [GO:0070679]; inositol 1,4,5-trisphosphate-sensitive calcium-release channel activity [GO:0005220]; phosphatidylinositol binding [GO:0035091]; protein complex binding [GO:0032403]; protein C-terminus binding [GO:0008022]; protein phosphatase binding [GO:0019903]	cytoplasm [GO:0005737]; dendrite [GO:0030425]; endoplasmic reticulum membrane [GO:0005789]; integral component of membrane [GO:0016021]; intracellular membrane-bounded organelle [GO:0043231]; membrane raft [GO:0045121]; neuronal cell body [GO:0043025]; nuclear envelope [GO:0005635]; perinuclear region of cytoplasm [GO:0048471]; plasma membrane [GO:0005886]; postsynaptic density [GO:0014069]; prot…	0	0	2	0	0	1
P31596	P31596	EAA2_RAT	573	Excitatory amino acid transporter 2 (GLT-1) (Sodium-dependent glutamate/aspartate transporter 2) (GLUT-R) (Solute carrier family 1 member 2)	L-glutamate transport [GO:0015813]; neurotransmitter transport [GO:0006836]	high-affinity glutamate transmembrane transporter activity [GO:0005314]	dendritic shaft [GO:0043198]; dendritic spine [GO:0043197]; integral component of membrane [GO:0016021]; neuron projection [GO:0043005]; plasma membrane [GO:0005886]; presynaptic membrane [GO:0042734]; synapse [GO:0045202]	0	0	2	0	0	0
P50115	P50115	S10A8_RAT	89	Protein S100-A8 (Calgranulin-A) (Migration inhibitory factor-related protein 8) (MRP-8) (p8) (S100 calcium-binding protein A8)	activation of cysteine-type endopeptidase activity involved in apoptotic process [GO:0006919]; acute inflammatory response [GO:0002526]; apoptotic process [GO:0006915]; astrocyte development [GO:0014002]; autophagy [GO:0006914]; chronic inflammatory response [GO:0002544]; inflammatory response [GO:0006954]; innate immune response [GO:0045087]; leukocyte migration involved in inflammatory response…	antioxidant activity [GO:0016209]; arachidonic acid binding [GO:0050544]; calcium ion binding [GO:0005509]; zinc ion binding [GO:0008270]	cytoplasm [GO:0005737]; cytoskeleton [GO:0005856]; extracellular exosome [GO:0070062]; extracellular space [GO:0005615]; nucleus [GO:0005634]; plasma membrane [GO:0005886]	0	0	2	1	0	0
P51673	P51673	RABP2_RAT	139	Cellular retinoic acid-binding protein 2 (Cellular retinoic acid-binding protein II) (CRABP-II)	lipid transport [GO:0006869]; regulation of retinoic acid receptor signaling pathway [GO:0048385]; retinoic acid biosynthetic process [GO:0002138]; retinoic acid metabolic process [GO:0042573]	lipid binding [GO:0008289]; retinal binding [GO:0016918]; retinoic acid binding [GO:0001972]; retinol binding [GO:0019841]; transporter activity [GO:0005215]	cytoplasm [GO:0005737]; cytosol [GO:0005829]; endoplasmic reticulum [GO:0005783]; nucleus [GO:0005634]	0	0	2	3	2	1
P52631	P52631	STAT3_RAT	770	Signal transducer and activator of transcription 3	acute-phase response [GO:0006953]; aging [GO:0007568]; astrocyte differentiation [GO:0048708]; cell proliferation [GO:0008283]; cellular response to cytokine stimulus [GO:0071345]; cellular response to leptin stimulus [GO:0044320]; cellular response to organic cyclic compound [GO:0071407]; eating behavior [GO:0042755]; energy homeostasis [GO:0097009]; eye photoreceptor cell differentiation [GO:00…	CCR5 chemokine receptor binding [GO:0031730]; chromatin DNA binding [GO:0031490]; DNA binding [GO:0003677]; glucocorticoid receptor binding [GO:0035259]; protein dimerization activity [GO:0046983]; protein kinase binding [GO:0019901]; RNA polymerase II core promoter proximal region sequence-specific DNA binding [GO:0000978]; RNA polymerase II transcription factor activity, ligand-activated sequen…	cytoplasm [GO:0005737]; cytosol [GO:0005829]; mitochondrial inner membrane [GO:0005743]; mitochondrion [GO:0005739]; nuclear chromatin [GO:0000790]; nucleoplasm [GO:0005654]; nucleus [GO:0005634]; plasma membrane [GO:0005886]; RNA polymerase II transcription factor complex [GO:0090575]	0	1	2	0	0	0
P54759	P54759	EPHA7_RAT	998	Ephrin type-A receptor 7 (EC 2.7.10.1) (EPH homology kinase 3) (EHK-3)	apoptotic process [GO:0006915]; brain development [GO:0007420]; branching morphogenesis of a nerve [GO:0048755]; ephrin receptor signaling pathway [GO:0048013]; negative chemotaxis [GO:0050919]; negative regulation of collateral sprouting [GO:0048671]; negative regulation of synapse assembly [GO:0051964]; nephric duct morphogenesis [GO:0072178]; phosphorylation [GO:0016310]; positive regulation o…	ATP binding [GO:0005524]; axon guidance receptor activity [GO:0008046]; chemorepellent activity [GO:0045499]; ephrin receptor activity [GO:0005003]; ephrin receptor binding [GO:0046875]; GPI-linked ephrin receptor activity [GO:0005004]; protein tyrosine kinase activity [GO:0004713]	dendrite [GO:0030425]; integral component of plasma membrane [GO:0005887]; neuromuscular junction [GO:0031594]; neuronal cell body [GO:0043025]; postsynaptic membrane [GO:0045211]	0	0	2	0	0	0
P60892	P60892	PRPS1_RAT	318	Ribose-phosphate pyrophosphokinase 1 (EC 2.7.6.1) (Phosphoribosyl pyrophosphate synthase I) (PRS-I)	5-phosphoribose 1-diphosphate biosynthetic process [GO:0006015]; AMP biosynthetic process [GO:0006167]; animal organ regeneration [GO:0031100]; hypoxanthine biosynthetic process [GO:0046101]; nervous system development [GO:0007399]; nucleotide biosynthetic process [GO:0009165]; ribose phosphate metabolic process [GO:0019693]; urate biosynthetic process [GO:0034418]	ADP binding [GO:0043531]; AMP binding [GO:0016208]; ATP binding [GO:0005524]; carbohydrate binding [GO:0030246]; GDP binding [GO:0019003]; kinase activity [GO:0016301]; magnesium ion binding [GO:0000287]; protein homodimerization activity [GO:0042803]; ribose phosphate diphosphokinase activity [GO:0004749]	protein complex [GO:0043234]; ribose phosphate diphosphokinase complex [GO:0002189]	0	0	2	0	0	0
P70645	P70645	BLMH_RAT	454	Bleomycin hydrolase (BH) (BLM hydrolase) (BMH) (EC 3.4.22.40)	homocysteine catabolic process [GO:0043418]; response to toxic substance [GO:0009636]	aminopeptidase activity [GO:0004177]; cysteine-type endopeptidase activity [GO:0004197]; cysteine-type peptidase activity [GO:0008234]	cytoplasm [GO:0005737]	0	0	2	1	0	0
P81718	P81718	PTN6_RAT	613	Tyrosine-protein phosphatase non-receptor type 6 (EC 3.1.3.48) (Protein-tyrosine phosphatase SHP-1)	cell differentiation [GO:0030154]; cell proliferation [GO:0008283]; protein dephosphorylation [GO:0006470]; regulation of ERK1 and ERK2 cascade [GO:0070372]; response to wounding [GO:0009611]	natural killer cell lectin-like receptor binding [GO:0046703]; protein tyrosine phosphatase activity [GO:0004725]; transmembrane receptor protein tyrosine phosphatase activity [GO:0005001]	cytoplasm [GO:0005737]; nucleus [GO:0005634]	0	0	2	0	1	0
P98158	P98158	LRP2_RAT	4660	Low-density lipoprotein receptor-related protein 2 (LRP-2) (Glycoprotein 330) (gp330) (Megalin)	aging [GO:0007568]; animal organ regeneration [GO:0031100]; endosomal transport [GO:0016197]; hemoglobin import [GO:0020028]; hormone secretion [GO:0046879]; lipoprotein transport [GO:0042953]; negative regulation of endopeptidase activity [GO:0010951]; receptor-mediated endocytosis [GO:0006898]; response to drug [GO:0042493]; response to retinoic acid [GO:0032526]; response to vitamin D [GO:0033…	calcium ion binding [GO:0005509]; hemoglobin binding [GO:0030492]; hormone binding [GO:0042562]; low-density lipoprotein particle receptor binding [GO:0050750]; PDZ domain binding [GO:0030165]; protein complex binding [GO:0032403]; receptor activity [GO:0004872]	apical plasma membrane [GO:0016324]; brush border [GO:0005903]; brush border membrane [GO:0031526]; clathrin-coated pit [GO:0005905]; cytoplasm [GO:0005737]; endosome [GO:0005768]; extracellular space [GO:0005615]; integral component of membrane [GO:0016021]; membrane [GO:0016020]; membrane raft [GO:0045121]; protein complex [GO:0043234]	0	0	2	0	0	0
Q00715	Q00715	H2B1_RAT	125	Histone H2B type 1	defense response to bacterium [GO:0042742]	DNA binding [GO:0003677]	nucleoplasm [GO:0005654]; nucleosome [GO:0000786]	0	0	2	1	1	1
Q32PX2	Q32PX2	AIMP2_RAT	320	Aminoacyl tRNA synthase complex-interacting multifunctional protein 2 (Multisynthase complex auxiliary component p38) (Protein JTV-1)	apoptotic process [GO:0006915]; negative regulation of cell proliferation [GO:0008285]; positive regulation of neuron death [GO:1901216]; positive regulation of protein ubiquitination [GO:0031398]; translation [GO:0006412]; Type II pneumocyte differentiation [GO:0060510]		cytosol [GO:0005829]; membrane [GO:0016020]; nucleus [GO:0005634]	0	0	2	0	0	0
Q3ZAV0	Q3ZAV0	CCD60_RAT	542	Coiled-coil domain-containing protein 60				0	0	2	0	1	0
Q4KLZ6	Q4KLZ6	TKFC_RAT	578	Triokinase/FMN cyclase (Bifunctional ATP-dependent dihydroxyacetone kinase/FAD-AMP lyase (cyclizing)) [Includes: ATP-dependent dihydroxyacetone kinase (DHA kinase) (EC 2.7.1.28) (EC 2.7.1.29) (Glycerone kinase) (Triokinase) (Triose kinase); FAD-AMP lyase (cyclizing) (EC 4.6.1.15) (FAD-AMP lyase (cyclic FMN forming)) (FMN cyclase)]	carbohydrate phosphorylation [GO:0046835]; glycerol metabolic process [GO:0006071]; negative regulation of MDA-5 signaling pathway [GO:0039534]	ATP binding [GO:0005524]; FAD-AMP lyase (cyclizing) activity [GO:0034012]; glycerone kinase activity [GO:0004371]; metal ion binding [GO:0046872]; triokinase activity [GO:0050354]	extracellular exosome [GO:0070062]; nucleus [GO:0005634]	0	0	2	0	0	0
Q5BJY6	Q5BJY6	NAGA_RAT	409	N-acetylglucosamine-6-phosphate deacetylase (GlcNAc 6-P deacetylase) (EC 3.5.1.25) (Amidohydrolase domain-containing protein 2)	carbohydrate metabolic process [GO:0005975]; N-acetylglucosamine catabolic process [GO:0006046]; N-acetylneuraminate catabolic process [GO:0019262]	metal ion binding [GO:0046872]; N-acetylglucosamine-6-phosphate deacetylase activity [GO:0008448]	nucleus [GO:0005634]	0	0	2	1	2	1
Q5FVH2	Q5FVH2	PLD3_RAT	488	Phospholipase D3 (PLD 3) (EC 3.1.4.4) (Choline phosphatase 3) (Phosphatidylcholine-hydrolyzing phospholipase D3)	lipid catabolic process [GO:0016042]	N-acylphosphatidylethanolamine-specific phospholipase D activity [GO:0070290]; phospholipase D activity [GO:0004630]	endoplasmic reticulum membrane [GO:0005789]; extracellular exosome [GO:0070062]; integral component of membrane [GO:0016021]	0	0	2	1	4	2
Q5U211	Q5U211	SNX3_RAT	162	Sorting nexin-3	endocytosis [GO:0006897]; negative regulation of phagocytosis [GO:0050765]; positive regulation of neuron projection development [GO:0010976]; protein to membrane docking [GO:0022615]; protein transport [GO:0015031]; regulation of Wnt signaling pathway [GO:0030111]; vesicle organization [GO:0016050]	phosphatidylinositol-3,5-bisphosphate binding [GO:0080025]; phosphatidylinositol-3-phosphate binding [GO:0032266]; phosphatidylinositol-4-phosphate binding [GO:0070273]; phosphatidylinositol-5-phosphate binding [GO:0010314]; phosphatidylinositol binding [GO:0035091]	clathrin-coated vesicle [GO:0030136]; early endosome [GO:0005769]; early phagosome [GO:0032009]; endosome [GO:0005768]; endosome membrane [GO:0010008]; extrinsic component of membrane [GO:0019898]	0	0	2	1	3	0
Q5U2Q7	Q5U2Q7	ERF1_RAT	437	Eukaryotic peptide chain release factor subunit 1 (Eukaryotic release factor 1) (eRF1)	nuclear-transcribed mRNA catabolic process, nonsense-mediated decay [GO:0000184]; protein methylation [GO:0006479]	poly(A) RNA binding [GO:0044822]; translation release factor activity, codon specific [GO:0016149]	cytoplasm [GO:0005737]	0	0	2	0	0	0
Q5U2X4	Q5U2X4	DPEP3_RAT	488	Dipeptidase 3 (EC 3.4.13.19)	male meiosis [GO:0007140]	dipeptidase activity [GO:0016805]; dipeptidyl-peptidase activity [GO:0008239]; metal ion binding [GO:0046872]; metalloexopeptidase activity [GO:0008235]	anchored component of membrane [GO:0031225]	0	0	2	0	0	0
Q5XFW8	Q5XFW8	SEC13_RAT	322	Protein SEC13 homolog (SEC13-like protein 1)	ER to Golgi vesicle-mediated transport [GO:0006888]; mRNA transport [GO:0051028]; positive regulation of TOR signaling [GO:0032008]; protein transport [GO:0015031]		cytosol [GO:0005829]; endoplasmic reticulum membrane [GO:0005789]; ER to Golgi transport vesicle membrane [GO:0012507]; extracellular exosome [GO:0070062]; GATOR2 complex [GO:0061700]; kinetochore [GO:0000776]; nuclear pore [GO:0005643]; nuclear pore outer ring [GO:0031080]; nucleoplasm [GO:0005654]; protein complex [GO:0043234]	0	0	2	0	2	0
Q62636	Q62636	RAP1B_RAT	184	Ras-related protein Rap-1b (GTP-binding protein smg p21B)	cell proliferation [GO:0008283]; cellular response to cAMP [GO:0071320]; cellular response to drug [GO:0035690]; cellular response to gonadotropin-releasing hormone [GO:0097211]; cellular response to organic cyclic compound [GO:0071407]; establishment of endothelial barrier [GO:0061028]; negative regulation of synaptic vesicle exocytosis [GO:2000301]; positive regulation of ERK1 and ERK2 cascade …	GDP binding [GO:0019003]; GTPase activity [GO:0003924]; GTP binding [GO:0005525]	cell-cell junction [GO:0005911]; cytosol [GO:0005829]; plasma membrane [GO:0005886]	0	0	2	1	3	2
Q62940	Q62940	NEDD4_RAT	887	E3 ubiquitin-protein ligase NEDD4 (EC 2.3.2.26) (HECT-type E3 ubiquitin transferase NEDD4)	immune response [GO:0006955]; negative regulation of vascular endothelial growth factor receptor signaling pathway [GO:0030948]; protein K63-linked ubiquitination [GO:0070534]; protein ubiquitination [GO:0016567]; protein ubiquitination involved in ubiquitin-dependent protein catabolic process [GO:0042787]; regulation of dendrite morphogenesis [GO:0048814]; response to denervation involved in reg…	protein C-terminus binding [GO:0008022]; ubiquitin-protein transferase activity [GO:0004842]	cytoplasm [GO:0005737]; membrane raft [GO:0045121]; microvillus [GO:0005902]; nucleus [GO:0005634]; plasma membrane [GO:0005886]	0	0	2	1	1	0
Q63083	Q63083	NUCB1_RAT	459	Nucleobindin-1 (Bone 63 kDa calcium-binding protein) (CALNUC)	regulation of protein targeting [GO:1903533]; response to cisplatin [GO:0072718]	calcium ion binding [GO:0005509]; DNA binding [GO:0003677]; G-protein alpha-subunit binding [GO:0001965]	cis-Golgi network [GO:0005801]; cytoplasm [GO:0005737]; early endosome [GO:0005769]; endoplasmic reticulum-Golgi intermediate compartment [GO:0005793]; extracellular exosome [GO:0070062]; extracellular region [GO:0005576]; extracellular space [GO:0005615]; extrinsic component of Golgi membrane [GO:0090498]; Golgi apparatus [GO:0005794]; Golgi-associated vesicle [GO:0005798]; Golgi cisterna membra…	0	0	2	0	2	1
Q63945	Q63945	SET_RAT	289	Protein SET (Liver regeneration-related protein LRRGR00002) (Phosphatase 2A inhibitor I2PP2A) (I-2PP2A) (Template-activating factor I) (TAF-I)	nucleosome assembly [GO:0006334]	DNA binding [GO:0003677]	cytoplasm [GO:0005737]; cytosol [GO:0005829]; endoplasmic reticulum [GO:0005783]; nucleoplasm [GO:0005654]; perinuclear region of cytoplasm [GO:0048471]	0	0	2	0	2	0
Q66X93	Q66X93	SND1_RAT	909	Staphylococcal nuclease domain-containing protein 1 (100 kDa coactivator) (SND p102) (p100 co-activator) (p105 coactivator)	cell-cell adhesion [GO:0098609]; gene silencing by RNA [GO:0031047]; osteoblast differentiation [GO:0001649]; regulation of transcription, DNA-templated [GO:0006355]; RNA catabolic process [GO:0006401]; transcription, DNA-templated [GO:0006351]	nuclease activity [GO:0004518]; poly(A) RNA binding [GO:0044822]; transcription coactivator activity [GO:0003713]	cell-cell adherens junction [GO:0005913]; cytoplasm [GO:0005737]; dense body [GO:0097433]; extracellular exosome [GO:0070062]; melanosome [GO:0042470]; membrane [GO:0016020]; mitochondrion [GO:0005739]; nucleus [GO:0005634]; RISC complex [GO:0016442]	0	0	2	0	0	0
Q68A21	Q68A21	PURB_RAT	315	Transcriptional activator protein Pur-beta (Purine-rich element-binding protein B)	cell differentiation [GO:0030154]; cell proliferation [GO:0008283]; negative regulation of transcription, DNA-templated [GO:0045892]; transcription, DNA-templated [GO:0006351]	mRNA binding [GO:0003729]; purine-rich negative regulatory element binding [GO:0032422]; single-stranded DNA binding [GO:0003697]; transcription factor activity, sequence-specific DNA binding [GO:0003700]; transcription factor binding [GO:0008134]; translation repressor activity, nucleic acid binding [GO:0000900]	DNA replication factor A complex [GO:0005662]; nucleus [GO:0005634]	0	0	2	1	0	1
Q68FQ0	Q68FQ0	TCPE_RAT	541	T-complex protein 1 subunit epsilon (TCP-1-epsilon) (CCT-epsilon)	'de novo' protein folding [GO:0006458]; binding of sperm to zona pellucida [GO:0007339]; chaperone-mediated protein folding [GO:0061077]; positive regulation of establishment of protein localization to telomere [GO:1904851]; positive regulation of protein localization to Cajal body [GO:1904871]; positive regulation of telomerase RNA localization to Cajal body [GO:1904874]; positive regulation of …	ATP binding [GO:0005524]; G-protein beta-subunit binding [GO:0031681]; protein binding involved in protein folding [GO:0044183]; unfolded protein binding [GO:0051082]	cell body [GO:0044297]; centrosome [GO:0005813]; chaperonin-containing T-complex [GO:0005832]; extracellular exosome [GO:0070062]; microtubule [GO:0005874]; myelin sheath [GO:0043209]; nucleolus [GO:0005730]; zona pellucida receptor complex [GO:0002199]	0	0	2	0	0	0
Q71UF4	Q71UF4	RBBP7_RAT	425	Histone-binding protein RBBP7 (Nucleosome-remodeling factor subunit RBAP46) (Retinoblastoma-binding protein 7) (RBBP-7)	cellular heat acclimation [GO:0070370]; covalent chromatin modification [GO:0016569]; DNA replication [GO:0006260]; negative regulation of cell growth [GO:0030308]; negative regulation of transcription from RNA polymerase II promoter [GO:0000122]; response to steroid hormone [GO:0048545]; transcription, DNA-templated [GO:0006351]	RNA binding [GO:0003723]	ESC/E(Z) complex [GO:0035098]; nucleus [GO:0005634]; NuRD complex [GO:0016581]	0	0	2	1	2	0
Q793F9	Q793F9	VPS4A_RAT	437	Vacuolar protein sorting-associated protein 4A (EC 3.6.4.6)	abscission [GO:0009838]; cell cycle [GO:0007049]; cell division [GO:0051301]; endosomal transport [GO:0016197]; negative regulation of cytokinesis [GO:0032466]; positive regulation of viral budding via host ESCRT complex [GO:1903774]; protein transport [GO:0015031]; vacuole organization [GO:0007033]	ATPase activity [GO:0016887]; ATP binding [GO:0005524]; Rho GTPase binding [GO:0017048]	early endosome [GO:0005769]; late endosome membrane [GO:0031902]; midbody [GO:0030496]; nucleus [GO:0005634]	0	0	2	1	0	0
Q811M5	Q811M5	CO6_RAT	934	Complement component C6	complement activation, classical pathway [GO:0006958]; cytolysis [GO:0019835]; innate immune response [GO:0045087]; positive regulation of apoptotic process [GO:0043065]		extracellular space [GO:0005615]; membrane attack complex [GO:0005579]	0	0	2	0	0	0
Q8K585	Q8K585	HMGA1_RAT	107	High mobility group protein HMG-I/HMG-Y (HMG-I(Y)) (High mobility group AT-hook protein 1) (High mobility group protein A1)	base-excision repair [GO:0006284]; negative regulation of cell proliferation [GO:0008285]; negative regulation of transcription, DNA-templated [GO:0045892]; oncogene-induced cell senescence [GO:0090402]; positive regulation of cellular senescence [GO:2000774]; positive regulation of transcription, DNA-templated [GO:0045893]; regulation of transcription, DNA-templated [GO:0006355]; senescence-asso…	DNA-(apurinic or apyrimidinic site) lyase activity [GO:0003906]; DNA binding [GO:0003677]; ligand-dependent nuclear receptor transcription coactivator activity [GO:0030374]; peroxisome proliferator activated receptor binding [GO:0042975]; retinoic acid receptor binding [GO:0042974]; retinoid X receptor binding [GO:0046965]; transcription factor activity, sequence-specific DNA binding [GO:0003700]…	nucleus [GO:0005634]; senescence-associated heterochromatin focus [GO:0035985]	0	0	2	1	1	1
Q9R0J8	Q9R0J8	LGMN_RAT	435	Legumain (EC 3.4.22.34) (Asparaginyl endopeptidase) (Protease, cysteine 1)	negative regulation of ERBB signaling pathway [GO:1901185]; proteolysis [GO:0006508]; proteolysis involved in cellular protein catabolic process [GO:0051603]; receptor catabolic process [GO:0032801]; renal system process [GO:0003014]; vacuolar protein processing [GO:0006624]	cysteine-type endopeptidase activity [GO:0004197]	lysosome [GO:0005764]	0	0	2	1	1	0
Q9Z270	Q9Z270	VAPA_RAT	249	Vesicle-associated membrane protein-associated protein A (VAMP-A) (VAMP-associated protein A) (VAP-A) (33 kDa VAMP-associated protein) (VAP-33)	cell death [GO:0008219]; neuron projection development [GO:0031175]; protein localization to endoplasmic reticulum [GO:0070972]	protein heterodimerization activity [GO:0046982]	bicellular tight junction [GO:0005923]; endoplasmic reticulum [GO:0005783]; endoplasmic reticulum membrane [GO:0005789]; integral component of membrane [GO:0016021]; membrane [GO:0016020]; nuclear membrane [GO:0031965]; plasma membrane [GO:0005886]	0	0	2	1	2	1
P20294	P20294	CNTF_RAT	200	Ciliary neurotrophic factor (CNTF)	astrocyte activation [GO:0048143]; ciliary neurotrophic factor-mediated signaling pathway [GO:0070120]; growth [GO:0040007]; JAK-STAT cascade [GO:0007259]; membrane hyperpolarization [GO:0060081]; negative regulation of neuron apoptotic process [GO:0043524]; negative regulation of neuron death [GO:1901215]; nervous system development [GO:0007399]; positive regulation of axon regeneration [GO:0048…	ciliary neurotrophic factor receptor binding [GO:0005127]; cytokine activity [GO:0005125]; growth factor activity [GO:0008083]	axon [GO:0030424]; cell projection cytoplasm [GO:0032838]; cytosol [GO:0005829]; extracellular space [GO:0005615]; neuronal cell body [GO:0043025]; nucleus [GO:0005634]	3	3	1	1	0	0
P37361	P37361	MT3_RAT	66	Metallothionein-3 (MT-3) (Growth inhibitory factor) (GIF) (Metallothionein-III) (MT-III)	activation of protein kinase B activity [GO:0032148]; astrocyte development [GO:0014002]; brain development [GO:0007420]; cadmium ion homeostasis [GO:0055073]; cellular lipid catabolic process [GO:0044242]; cellular response to cadmium ion [GO:0071276]; cellular response to drug [GO:0035690]; cellular response to hypoxia [GO:0071456]; cellular response to nitric oxide [GO:0071732]; cellular respo…	cadmium ion binding [GO:0046870]; copper ion binding [GO:0005507]; cysteine-type endopeptidase inhibitor activity involved in apoptotic process [GO:0043027]; drug binding [GO:0008144]; protein kinase activator activity [GO:0030295]; zinc ion binding [GO:0008270]	astrocyte end-foot [GO:0097450]; astrocyte projection [GO:0097449]; axon [GO:0030424]; dendritic spine [GO:0043197]; extracellular space [GO:0005615]; inclusion body [GO:0016234]; intracellular [GO:0005622]; microtubule [GO:0005874]; mitochondrial outer membrane [GO:0005741]; nucleus [GO:0005634]; perinuclear region of cytoplasm [GO:0048471]; plasma membrane [GO:0005886]; postsynaptic density [GO…	1	0	1	0	0	0
Q64611	Q64611	CSAD_RAT	493	Cysteine sulfinic acid decarboxylase (EC 4.1.1.29) (Cysteine-sulfinate decarboxylase) (Sulfinoalanine decarboxylase)	sulfur amino acid catabolic process [GO:0000098]; taurine biosynthetic process [GO:0042412]	pyridoxal phosphate binding [GO:0030170]; sulfinoalanine decarboxylase activity [GO:0004782]	cytosol [GO:0005829]	11	3	1	1	1	0
Q9JLJ3	Q9JLJ3	AL9A1_RAT	494	4-trimethylaminobutyraldehyde dehydrogenase (TMABADH) (EC 1.2.1.47) (Aldehyde dehydrogenase family 9 member A1) (EC 1.2.1.3)	carnitine biosynthetic process [GO:0045329]; kidney development [GO:0001822]; liver development [GO:0001889]	4-trimethylammoniobutyraldehyde dehydrogenase activity [GO:0047105]; aldehyde dehydrogenase (NAD) activity [GO:0004029]; amine binding [GO:0043176]; aminobutyraldehyde dehydrogenase activity [GO:0019145]; NAD binding [GO:0051287]; protein homodimerization activity [GO:0042803]	cytosol [GO:0005829]	11	6	1	0	5	0
Q62910	Q62910	SYNJ1_RAT	1574	Synaptojanin-1 (EC 3.1.3.36) (Synaptic inositol 1,4,5-trisphosphate 5-phosphatase 1)	brain development [GO:0007420]; phosphatidylinositol dephosphorylation [GO:0046856]; positive regulation of gliogenesis [GO:0014015]; positive regulation of receptor-mediated endocytosis [GO:0048260]; response to cytokine [GO:0034097]; response to retinoic acid [GO:0032526]; synaptic vesicle endocytosis [GO:0048488]	nucleotide binding [GO:0000166]; phosphatidylinositol-4,5-bisphosphate 5-phosphatase activity [GO:0004439]; phosphatidylinositol phosphate 5-phosphatase activity [GO:0034595]; protein complex binding [GO:0032403]; protein C-terminus binding [GO:0008022]; RNA binding [GO:0003723]; SH3 domain binding [GO:0017124]	clathrin coat of coated pit [GO:0030132]; cytoplasm [GO:0005737]; cytosol [GO:0005829]; neuron projection [GO:0043005]; protein complex [GO:0043234]; synaptic membrane [GO:0097060]; terminal bouton [GO:0043195]; vesicle membrane [GO:0012506]	8	2	1	1	0	0
Q8VHF5	Q8VHF5	CISY_RAT	466	Citrate synthase, mitochondrial (EC 2.3.3.1) (Citrate (Si)-synthase)	acetyl-CoA metabolic process [GO:0006084]; carbohydrate metabolic process [GO:0005975]; citrate metabolic process [GO:0006101]; oxaloacetate metabolic process [GO:0006107]; tricarboxylic acid cycle [GO:0006099]	citrate (Si)-synthase activity [GO:0004108]	mitochondrial matrix [GO:0005759]; mitochondrion [GO:0005739]	8	2	1	0	0	3
P19332	P19332	TAU_RAT	752	Microtubule-associated protein tau (Neurofibrillary tangle protein) (Paired helical filament-tau) (PHF-tau)	apoptotic process [GO:0006915]; brain development [GO:0007420]; female pregnancy [GO:0007565]; intrinsic apoptotic signaling pathway in response to oxidative stress [GO:0008631]; memory [GO:0007613]; microtubule-based process [GO:0007017]; microtubule cytoskeleton organization [GO:0000226]; neuron differentiation [GO:0030182]; neuron projection development [GO:0031175]; positive regulation of axo…	enzyme binding [GO:0019899]; Hsp90 protein binding [GO:0051879]; microtubule binding [GO:0008017]; protein complex binding [GO:0032403]; protein domain specific binding [GO:0019904]; protein kinase binding [GO:0019901]; protein phosphatase 2A binding [GO:0051721]	axon [GO:0030424]; axonal growth cone [GO:0044295]; cytosol [GO:0005829]; growth cone [GO:0030426]; main axon [GO:0044304]; microtubule [GO:0005874]; microtubule associated complex [GO:0005875]; neuron projection [GO:0043005]; plasma membrane [GO:0005886]; tubulin complex [GO:0045298]	7	2	1	0	0	0
P20717	P20717	PADI2_RAT	665	Protein-arginine deiminase type-2 (EC 3.5.3.15) (Peptidylarginine deiminase II) (Protein-arginine deiminase type II)	histone citrullination [GO:0036414]; protein citrullination [GO:0018101]	calcium ion binding [GO:0005509]; protein-arginine deiminase activity [GO:0004668]	cytoplasm [GO:0005737]; nucleus [GO:0005634]	6	2	1	1	1	1
P02761	P02761	MUP_RAT	181	Major urinary protein (MUP) (Allergen Rat n I) (Alpha(2)-euglobulin) (Alpha-2u-globulin) (alpha-2u globulin PGCL1) (allergen Rat n 1) [Cleaved into: 15.5 kDa fatty acid-binding protein (15.5 kDa FABP)]	aerobic respiration [GO:0009060]; cellular response to lipid [GO:0071396]; energy reserve metabolic process [GO:0006112]; glucose homeostasis [GO:0042593]; heat generation [GO:0031649]; locomotor rhythm [GO:0045475]; mitochondrion morphogenesis [GO:0070584]; negative regulation of gluconeogenesis [GO:0045721]; negative regulation of insulin secretion involved in cellular response to glucose stimu…	insulin-activated receptor activity [GO:0005009]; pheromone binding [GO:0005550]; small molecule binding [GO:0036094]; transporter activity [GO:0005215]	cytosol [GO:0005829]; extracellular space [GO:0005615]; nucleus [GO:0005634]	5	0	1	0	1	0
O09175	O09175	AMPB_RAT	650	Aminopeptidase B (AP-B) (EC 3.4.11.6) (Arginine aminopeptidase) (Arginyl aminopeptidase) (Cytosol aminopeptidase IV)	aging [GO:0007568]; negative regulation of blood pressure [GO:0045776]; peptide catabolic process [GO:0043171]; protein processing [GO:0016485]; proteolysis [GO:0006508]; retina development in camera-type eye [GO:0060041]	aminopeptidase activity [GO:0004177]; cobalt ion binding [GO:0050897]; copper ion binding [GO:0005507]; metalloaminopeptidase activity [GO:0070006]; peptide binding [GO:0042277]; zinc ion binding [GO:0008270]	external side of plasma membrane [GO:0009897]; extracellular region [GO:0005576]; extracellular space [GO:0005615]; Golgi apparatus [GO:0005794]; neuron projection [GO:0043005]; plasma membrane [GO:0005886]; secretory granule [GO:0030141]	4	2	1	0	5	1
P13233	P13233	CN37_RAT	420	2',3'-cyclic-nucleotide 3'-phosphodiesterase (CNP) (CNPase) (EC 3.1.4.37)	adult locomotory behavior [GO:0008344]; aging [GO:0007568]; axonogenesis [GO:0007409]; cyclic nucleotide catabolic process [GO:0009214]; forebrain development [GO:0030900]; microtubule cytoskeleton organization [GO:0000226]; oligodendrocyte differentiation [GO:0048709]; regulation of mitochondrial membrane permeability [GO:0046902]; response to lipopolysaccharide [GO:0032496]; response to toxic s…	2',3'-cyclic-nucleotide 3'-phosphodiesterase activity [GO:0004113]; cyclic nucleotide binding [GO:0030551]; RNA binding [GO:0003723]	cell projection [GO:0042995]; cytoplasm [GO:0005737]; extracellular exosome [GO:0070062]; extracellular space [GO:0005615]; melanosome [GO:0042470]; microvillus [GO:0005902]; mitochondrial inner membrane [GO:0005743]; mitochondrial outer membrane [GO:0005741]; myelin sheath [GO:0043209]; myelin sheath abaxonal region [GO:0035748]; myelin sheath adaxonal region [GO:0035749]; nucleoplasm [GO:000565…	4	2	1	0	1	2
P19468	P19468	GSH1_RAT	637	Glutamate--cysteine ligase catalytic subunit (EC 6.3.2.2) (GCS heavy chain) (Gamma-ECS) (Gamma-glutamylcysteine synthetase)	aging [GO:0007568]; apoptotic mitochondrial changes [GO:0008637]; cell redox homeostasis [GO:0045454]; cellular response to fibroblast growth factor stimulus [GO:0044344]; cellular response to follicle-stimulating hormone stimulus [GO:0071372]; cellular response to glucose stimulus [GO:0071333]; cellular response to hepatocyte growth factor stimulus [GO:0035729]; cellular response to insulin stim…	ADP binding [GO:0043531]; ATP binding [GO:0005524]; coenzyme binding [GO:0050662]; glutamate binding [GO:0016595]; glutamate-cysteine ligase activity [GO:0004357]; magnesium ion binding [GO:0000287]; protein heterodimerization activity [GO:0046982]	cytosol [GO:0005829]; glutamate-cysteine ligase complex [GO:0017109]	4	1	1	0	0	0
P37805	P37805	TAGL3_RAT	199	Transgelin-3 (Neuronal protein 22) (NP22) (Neuronal protein NP25)				4	3	1	1	0	0
Q4V8B0	Q4V8B0	OXR1_RAT	839	Oxidation resistance protein 1 (Protein C7)	response to oxidative stress [GO:0006979]		mitochondrion [GO:0005739]; nucleolus [GO:0005730]	4	1	1	0	1	1
Q5QE80	Q5QE80	AOXC_RAT	1334	Aldehyde oxidase 3 (EC 1.2.3.1) (Aldehyde oxidase homolog 1) (Azaheterocycle hydroxylase 3) (EC 1.17.3.-)	xanthine catabolic process [GO:0009115]	2 iron, 2 sulfur cluster binding [GO:0051537]; aldehyde oxidase activity [GO:0004031]; electron carrier activity [GO:0009055]; flavin adenine dinucleotide binding [GO:0050660]; iron ion binding [GO:0005506]; NAD binding [GO:0051287]; oxidoreductase activity, acting on CH-OH group of donors [GO:0016614]; oxidoreductase activity, acting on the aldehyde or oxo group of donors [GO:0016903]; xanthine …	cytosol [GO:0005829]	4	2	1	1	1	0
Q9R1T5	Q9R1T5	ACY2_RAT	312	Aspartoacylase (EC 3.5.1.15) (Aminoacylase-2) (ACY-2)	central nervous system myelination [GO:0022010]; metabolic process [GO:0008152]; positive regulation of oligodendrocyte differentiation [GO:0048714]	aspartoacylase activity [GO:0019807]; hydrolase activity, acting on ester bonds [GO:0016788]; metal ion binding [GO:0046872]	cytoplasm [GO:0005737]; nucleus [GO:0005634]	4	0	1	0	2	0
P18420	P18420	PSA1_RAT	263	Proteasome subunit alpha type-1 (EC 3.4.25.1) (Macropain subunit C2) (Multicatalytic endopeptidase complex subunit C2) (Proteasome component C2) (Proteasome nu chain)	immune system process [GO:0002376]; negative regulation of inflammatory response to antigenic stimulus [GO:0002862]; ubiquitin-dependent protein catabolic process [GO:0006511]	lipopolysaccharide binding [GO:0001530]; threonine-type endopeptidase activity [GO:0004298]	cytoplasm [GO:0005737]; nucleus [GO:0005634]; proteasome core complex [GO:0005839]; proteasome core complex, alpha-subunit complex [GO:0019773]	3	0	1	0	0	0
P25409	P25409	ALAT1_RAT	496	Alanine aminotransferase 1 (ALT1) (EC 2.6.1.2) (Glutamate pyruvate transaminase 1) (GPT 1) (Glutamic--alanine transaminase 1) (Glutamic--pyruvic transaminase 1)	biosynthetic process [GO:0009058]; L-alanine catabolic process [GO:0042853]	L-alanine:2-oxoglutarate aminotransferase activity [GO:0004021]; pyridoxal phosphate binding [GO:0030170]	cytoplasm [GO:0005737]; extracellular exosome [GO:0070062]; extracellular space [GO:0005615]	3	0	1	0	1	0
P63041	P63041	CPLX1_RAT	134	Complexin-1 (Complexin I) (CPX I) (Synaphin-2)	insulin secretion [GO:0030073]; synaptic vesicle exocytosis [GO:0016079]	neurotransmitter transporter activity [GO:0005326]; SNARE binding [GO:0000149]; syntaxin-1 binding [GO:0017075]	cytosol [GO:0005829]; dendrite [GO:0030425]; neuronal cell body [GO:0043025]; protein complex [GO:0043234]; synapse [GO:0045202]; synaptobrevin 2-SNAP-25-syntaxin-1a-complexin I complex [GO:0070032]; terminal bouton [GO:0043195]	3	2	1	0	0	0
Q1WIM1	Q1WIM1	CADM4_RAT	388	Cell adhesion molecule 4 (Immunoglobulin superfamily member 4C) (IgSF4C) (Nectin-like protein 4) (NECL-4)	cell recognition [GO:0008037]; heterophilic cell-cell adhesion via plasma membrane cell adhesion molecules [GO:0007157]; homophilic cell adhesion via plasma membrane adhesion molecules [GO:0007156]	cell adhesion molecule binding [GO:0050839]; protein homodimerization activity [GO:0042803]; receptor activity [GO:0004872]; receptor binding [GO:0005102]	cell-cell adherens junction [GO:0005913]; integral component of plasma membrane [GO:0005887]	3	0	1	0	1	1
Q5BJP3	Q5BJP3	UFM1_RAT	85	Ubiquitin-fold modifier 1	negative regulation of apoptotic process [GO:0043066]; protein K69-linked ufmylation [GO:1990592]; protein ufmylation [GO:0071569]; regulation of intracellular estrogen receptor signaling pathway [GO:0033146]; response to endoplasmic reticulum stress [GO:0034976]		cytoplasm [GO:0005737]; endoplasmic reticulum [GO:0005783]; extracellular exosome [GO:0070062]; nucleus [GO:0005634]	3	0	1	2	1	1
Q62785	Q62785	HAP28_RAT	181	28 kDa heat- and acid-stable phosphoprotein (PDGF-associated protein) (PAP) (PDGFA-associated protein 1) (PAP1)		poly(A) RNA binding [GO:0044822]		3	1	1	0	0	0
Q63525	Q63525	NUDC_RAT	332	Nuclear migration protein nudC (Nuclear distribution protein C homolog) (c15)	cell division [GO:0051301]; mitotic nuclear division [GO:0007067]; multicellular organism development [GO:0007275]; nuclear migration [GO:0007097]; protein folding [GO:0006457]; response to peptide hormone [GO:0043434]	unfolded protein binding [GO:0051082]	Golgi apparatus [GO:0005794]; microtubule [GO:0005874]; nucleus [GO:0005634]	3	0	1	0	1	0
[truncated: 972 more rows]

## Sheet: Sheet1
Control_OE1406_12157-01.xlsx		Control_OE1406_12157-01.xlsx
Control_OE1406_12169-01.xlsx		Short_OE1406_12160-01.xlsx
[truncated: 4 more rows]
